# Supplementary material for: Patient-level performance evaluation of a smartphone-based malaria diagnostic application
Source: Malar J. 2023 Jan 27;22:33. doi: 10.1186/s12936-023-04446-0 (PMC9883923; doi:10.1186/s12936-023-04446-0)
Supplement: Supplementary file 2 — Additional file 2: Overlay_images.zip: Example images showing overlays of blood smear images with detected parasite candidates. [file 12936_2023_4446_MOESM2_ESM.zip › 0002a_1/0002a_1_object_scores.txt]

0002a_1 20210308_083426_Thick 0.6034162
0002a_1 20210308_083426_Thick 0.5286797
0002a_1 20210308_083908_Thick 0.6101959
0002a_1 20210308_083908_Thick 0.53678674
0002a_1 20210308_083908_Thick 0.81902146
0002a_1 20210308_083813_Thick 0.5198453
0002a_1 20210308_083813_Thick 0.539753
0002a_1 20210308_083813_Thick 0.7937244
0002a_1 20210308_083522_Thick 0.59843266
0002a_1 20210308_083936_Thick 0.5837753
0002a_1 20210308_083936_Thick 0.5956728
0002a_1 20210308_083936_Thick 0.5931663
0002a_1 20210308_083936_Thick 0.52847344
0002a_1 20210308_083936_Thick 0.6615655
0002a_1 20210308_083339_Thick 0.5356447
0002a_1 20210308_083339_Thick 0.8719214
0002a_1 20210308_083618_Thick 0.7939579
0002a_1 20210308_083618_Thick 0.5532617
0002a_1 20210308_083618_Thick 0.561384
0002a_1 20210308_083618_Thick 0.8180994
0002a_1 20210308_084030_Thick 0.9531993
0002a_1 20210308_084030_Thick 0.80298305
0002a_1 20210308_084030_Thick 0.76476985
0002a_1 20210308_083845_Thick 0.60628027
