# Supplementary material for: Patient-level performance evaluation of a smartphone-based malaria diagnostic application
Source: Malar J. 2023 Jan 27;22:33. doi: 10.1186/s12936-023-04446-0 (PMC9883923; doi:10.1186/s12936-023-04446-0)
Supplement: Supplementary file 2 — Additional file 2: Overlay_images.zip: Example images showing overlays of blood smear images with detected parasite candidates. [file 12936_2023_4446_MOESM2_ESM.zip › 0004a_1/0004a_1_object_scores.txt]

0004a_1 20210314_135039_Thick 0.7781709
0004a_1 20210314_135039_Thick 0.71746254
0004a_1 20210314_135107_Thick 0.9323713
0004a_1 20210314_134758_Thick 0.9991844
0004a_1 20210314_135130_Thick 0.5650742
0004a_1 20210314_134909_Thick 0.7608229
0004a_1 20210314_134909_Thick 0.76312035
0004a_1 20210314_134909_Thick 0.90402764
0004a_1 20210314_134934_Thick 0.94887334
0004a_1 20210314_134734_Thick 0.5012685
0004a_1 20210314_135015_Thick 0.55110633
0004a_1 20210314_134705_Thick 0.6810916
