# Supplementary material for: Patient-level performance evaluation of a smartphone-based malaria diagnostic application
Source: Malar J. 2023 Jan 27;22:33. doi: 10.1186/s12936-023-04446-0 (PMC9883923; doi:10.1186/s12936-023-04446-0)
Supplement: Supplementary file 2 — Additional file 2: Overlay_images.zip: Example images showing overlays of blood smear images with detected parasite candidates. [file 12936_2023_4446_MOESM2_ESM.zip › 0006a_1/0006a_1_object_scores.txt]

0006a_1 20210308_093557_Thick 0.98884284
0006a_1 20210308_093557_Thick 0.7029619
0006a_1 20210308_093557_Thick 0.9779415
0006a_1 20210308_093557_Thick 0.58034164
0006a_1 20210308_093115_Thick 0.5741268
0006a_1 20210308_093115_Thick 0.99192387
0006a_1 20210308_093115_Thick 0.8077685
0006a_1 20210308_093115_Thick 0.9228273
0006a_1 20210308_093115_Thick 0.96459556
0006a_1 20210308_093115_Thick 0.816977
0006a_1 20210308_093115_Thick 0.67601556
0006a_1 20210308_093115_Thick 0.9919578
0006a_1 20210308_093115_Thick 0.5642192
0006a_1 20210308_093115_Thick 0.90677273
0006a_1 20210308_093115_Thick 0.5759975
0006a_1 20210308_093115_Thick 0.806842
0006a_1 20210308_093115_Thick 0.6678611
0006a_1 20210308_093115_Thick 0.63762605
0006a_1 20210308_093115_Thick 0.7621698
0006a_1 20210308_093115_Thick 0.6040107
0006a_1 20210308_093115_Thick 0.51454633
0006a_1 20210308_093115_Thick 0.5993305
0006a_1 20210308_093115_Thick 0.5627379
0006a_1 20210308_093115_Thick 0.6517667
0006a_1 20210308_093205_Thick 0.8116474
0006a_1 20210308_093205_Thick 0.8603153
0006a_1 20210308_093205_Thick 0.98370576
0006a_1 20210308_093205_Thick 0.7222813
0006a_1 20210308_093205_Thick 0.8750833
0006a_1 20210308_093205_Thick 0.50974125
0006a_1 20210308_093205_Thick 0.88365334
0006a_1 20210308_093205_Thick 0.97832507
0006a_1 20210308_093205_Thick 0.59182346
0006a_1 20210308_093205_Thick 0.5397645
0006a_1 20210308_093205_Thick 0.5914733
0006a_1 20210308_093205_Thick 0.6708706
0006a_1 20210308_093205_Thick 0.7731071
0006a_1 20210308_093205_Thick 0.5928377
0006a_1 20210308_093500_Thick 0.9924825
0006a_1 20210308_093500_Thick 0.8963161
0006a_1 20210308_093500_Thick 0.9003941
0006a_1 20210308_093500_Thick 0.82228076
0006a_1 20210308_093500_Thick 0.9797834
0006a_1 20210308_093500_Thick 0.5016756
0006a_1 20210308_093500_Thick 0.9508705
0006a_1 20210308_093141_Thick 0.7497943
0006a_1 20210308_093141_Thick 0.82097816
0006a_1 20210308_093141_Thick 0.6012595
0006a_1 20210308_093141_Thick 0.6500092
0006a_1 20210308_093141_Thick 0.8274971
0006a_1 20210308_093141_Thick 0.7394857
0006a_1 20210308_093141_Thick 0.7475677
0006a_1 20210308_093141_Thick 0.5331763
0006a_1 20210308_093141_Thick 0.91696286
0006a_1 20210308_093141_Thick 0.7456034
0006a_1 20210308_093335_Thick 0.838205
0006a_1 20210308_093335_Thick 0.6160783
0006a_1 20210308_093335_Thick 0.5890263
0006a_1 20210308_093335_Thick 0.7748833
0006a_1 20210308_093314_Thick 0.87800497
0006a_1 20210308_093314_Thick 0.5152171
0006a_1 20210308_093314_Thick 0.66224873
0006a_1 20210308_093314_Thick 0.64500624
0006a_1 20210308_093314_Thick 0.7944862
0006a_1 20210308_093314_Thick 0.9267238
0006a_1 20210308_093621_Thick 0.51960075
0006a_1 20210308_093621_Thick 0.568797
0006a_1 20210308_093621_Thick 0.5583002
0006a_1 20210308_093621_Thick 0.9444531
0006a_1 20210308_093531_Thick 0.8741815
0006a_1 20210308_093531_Thick 0.6663297
0006a_1 20210308_093531_Thick 0.7808732
0006a_1 20210308_093531_Thick 0.79654247
0006a_1 20210308_093239_Thick 0.8160292
0006a_1 20210308_093239_Thick 0.7219169
0006a_1 20210308_093239_Thick 0.67974836
0006a_1 20210308_093239_Thick 0.743865
0006a_1 20210308_093239_Thick 0.5117852
0006a_1 20210308_093239_Thick 0.63951707
0006a_1 20210308_093239_Thick 0.5517804
0006a_1 20210308_093357_Thick 0.8235676
0006a_1 20210308_093357_Thick 0.997621
0006a_1 20210308_093357_Thick 0.6120638
0006a_1 20210308_093357_Thick 0.7885991
0006a_1 20210308_093357_Thick 0.82905155
0006a_1 20210308_093357_Thick 0.91925395
0006a_1 20210308_093357_Thick 0.91297096
0006a_1 20210308_093357_Thick 0.6451569
0006a_1 20210308_093426_Thick 0.8909481
0006a_1 20210308_093426_Thick 0.5953036
0006a_1 20210308_093426_Thick 0.51082724
0006a_1 20210308_093426_Thick 0.53140527
0006a_1 20210308_093426_Thick 0.98563504
0006a_1 20210308_093426_Thick 0.72322565
