# Supplementary material for: Patient-level performance evaluation of a smartphone-based malaria diagnostic application
Source: Malar J. 2023 Jan 27;22:33. doi: 10.1186/s12936-023-04446-0 (PMC9883923; doi:10.1186/s12936-023-04446-0)
Supplement: Supplementary file 3 — Additional file 3: Patient_level_results_SOR.xlsx: A file with microscopy results and PCR results for each patient. [file 12936_2023_4446_MOESM3_ESM.xlsx]

## Sheet: patient_level_results
PatientID	App Results	Manual Results	PCR Results
0002a_1	Positive	Negative	Negative
0004a_1	Negative	Negative	Negative
0006a_1	Positive	Positive	Positive
0008a_1	Positive	Negative	Positive
0010a_1	Negative	Negative	Positive
0012a_1	Negative	Negative	Positive
0014a_1	Positive	Negative	Negative
0016a_1	Negative	Negative	Positive
0018a_1	Positive	Negative	Positive
0020a_1	Negative	Negative	Negative
0022a_1	Negative	Negative	Negative
0024a_1	Negative	Negative	Positive
0026a_1	Negative	Negative	Negative
0028a_1	Negative	Negative	Positive
0030a_1	Positive	Negative	Negative
0032a_1	Negative	Negative	Negative
0034a_1	Negative	Negative	Negative
0036a_1	Positive	Negative	Negative
0038a_1	Positive	Negative	Negative
0040a_1	Positive	Negative	Negative
0044a_1	Positive	Negative	Negative
0046a_1	Negative	Negative	Negative
0048a_1	Positive	Positive	Positive
0050a_1	Positive	Negative	Negative
0052a_1	Negative	Negative	Negative
0054a_1	Positive	Negative	Negative
0056a_1	Negative	Negative	Negative
0058a_1	Negative	Negative	Negative
0060a_1	Positive	Negative	Negative
0062a_1	Negative	Negative	Negative
0064a_1	Positive	Negative	Negative
0066a_1	Positive	Positive	Positive
0068a_1	Positive	Negative	Negative
0072a_1	Positive	Negative	Negative
0074a_1	Positive	Negative	Negative
0076a_1	Positive	Positive	Positive
0078a_1	Positive	Negative	Negative
0080a_1	Negative	Negative	Negative
0082a_1	Negative	Negative	Negative
0084a_1	Positive	Positive	Positive
0086a_1	Negative	Negative	Negative
0088a_1	Positive	Negative	Negative
0090a_1	Positive	Positive	Positive
0094a_1	Positive	Positive	Positive
0096a_1	Positive	Positive	Positive
0098a_1	Positive	Positive	Positive
0100a_1	Positive	Positive	Positive
0102a_1	Positive	Positive	Positive
0104a_1	Positive	Positive	Positive
0106a_1	Positive	Positive	Positive
0108a_1	Positive	Positive	Positive
0110a_1	Positive	Positive	Positive
0112a_1	Positive	Positive	Positive
0114a_1	Positive	Positive	Positive
0116a_1	Positive	Positive	Positive
0118a_1	Positive	Positive	Positive
0120a_1	Positive	Positive	Positive
0122a_1	Positive	Positive	Positive
0128a_1	Negative	Negative	Negative
0132a_1	Positive	Positive	Positive
0134a_1	Positive	Positive	Positive
0136a_1	Positive	Positive	Positive
0138a_1	Positive	Positive	Positive
0142a_1	Positive	Positive	Positive
0144a_1	Positive	Positive	Positive
0146a_1	Positive	Negative	Negative
0148a_1	Positive	Positive	Positive
0150a_1	Positive	Positive	Positive
0152a_1	Positive	Negative	Negative
0154a_1	Positive	Positive	Positive
0156a_1	Positive	Positive	Positive
0158a_1	Positive	Positive	Positive
0160a_1	Positive	Positive	Positive
0162a_1	Positive	Positive	Positive
0166a_1	Positive	Negative	Positive
0170a_1	Positive	Positive	Positive
0172a_1	Positive	Positive	Positive
0174a_1	Negative	Negative	Negative
0178a_1	Positive	Positive	Positive
0180a_1	Positive	Negative	Negative
0182a_1	Negative	Negative	Negative
0184a_1	Positive	Positive	Positive
0186a_1	Negative	Negative	Negative
0188a_1	Positive	Positive	Positive
0190a_1	Positive	Positive	Positive
