# Supplementary material for: Patient-level performance evaluation of a smartphone-based malaria diagnostic application
Source: Malar J. 2023 Jan 27;22:33. doi: 10.1186/s12936-023-04446-0 (PMC9883923; doi:10.1186/s12936-023-04446-0)
Supplement: Supplementary file 4 — Additional file 4: Object_scores_SOR.txt: A txt file containing all object scores with corresponding identifiers. [file 12936_2023_4446_MOESM4_ESM.txt]

0002a_1 20210308_083426_Thick 0.6034162
0002a_1 20210308_083426_Thick 0.5286797
0002a_1 20210308_083908_Thick 0.6101959
0002a_1 20210308_083908_Thick 0.53678674
0002a_1 20210308_083908_Thick 0.81902146
0002a_1 20210308_083813_Thick 0.5198453
0002a_1 20210308_083813_Thick 0.539753
0002a_1 20210308_083813_Thick 0.7937244
0002a_1 20210308_083522_Thick 0.59843266
0002a_1 20210308_083936_Thick 0.5837753
0002a_1 20210308_083936_Thick 0.5956728
0002a_1 20210308_083936_Thick 0.5931663
0002a_1 20210308_083936_Thick 0.52847344
0002a_1 20210308_083936_Thick 0.6615655
0002a_1 20210308_083339_Thick 0.5356447
0002a_1 20210308_083339_Thick 0.8719214
0002a_1 20210308_083618_Thick 0.7939579
0002a_1 20210308_083618_Thick 0.5532617
0002a_1 20210308_083618_Thick 0.561384
0002a_1 20210308_083618_Thick 0.8180994
0002a_1 20210308_084030_Thick 0.9531993
0002a_1 20210308_084030_Thick 0.80298305
0002a_1 20210308_084030_Thick 0.76476985
0002a_1 20210308_083845_Thick 0.60628027
0004a_1 20210314_135039_Thick 0.7781709
0004a_1 20210314_135039_Thick 0.71746254
0004a_1 20210314_135107_Thick 0.9323713
0004a_1 20210314_134758_Thick 0.9991844
0004a_1 20210314_135130_Thick 0.5650742
0004a_1 20210314_134909_Thick 0.7608229
0004a_1 20210314_134909_Thick 0.76312035
0004a_1 20210314_134909_Thick 0.90402764
0004a_1 20210314_134934_Thick 0.94887334
0004a_1 20210314_134734_Thick 0.5012685
0004a_1 20210314_135015_Thick 0.55110633
0004a_1 20210314_134705_Thick 0.6810916
0006a_1 20210308_093557_Thick 0.98884284
0006a_1 20210308_093557_Thick 0.7029619
0006a_1 20210308_093557_Thick 0.9779415
0006a_1 20210308_093557_Thick 0.58034164
0006a_1 20210308_093115_Thick 0.5741268
0006a_1 20210308_093115_Thick 0.99192387
0006a_1 20210308_093115_Thick 0.8077685
0006a_1 20210308_093115_Thick 0.9228273
0006a_1 20210308_093115_Thick 0.96459556
0006a_1 20210308_093115_Thick 0.816977
0006a_1 20210308_093115_Thick 0.67601556
0006a_1 20210308_093115_Thick 0.9919578
0006a_1 20210308_093115_Thick 0.5642192
0006a_1 20210308_093115_Thick 0.90677273
0006a_1 20210308_093115_Thick 0.5759975
0006a_1 20210308_093115_Thick 0.806842
0006a_1 20210308_093115_Thick 0.6678611
0006a_1 20210308_093115_Thick 0.63762605
0006a_1 20210308_093115_Thick 0.7621698
0006a_1 20210308_093115_Thick 0.6040107
0006a_1 20210308_093115_Thick 0.51454633
0006a_1 20210308_093115_Thick 0.5993305
0006a_1 20210308_093115_Thick 0.5627379
0006a_1 20210308_093115_Thick 0.6517667
0006a_1 20210308_093205_Thick 0.8116474
0006a_1 20210308_093205_Thick 0.8603153
0006a_1 20210308_093205_Thick 0.98370576
0006a_1 20210308_093205_Thick 0.7222813
0006a_1 20210308_093205_Thick 0.8750833
0006a_1 20210308_093205_Thick 0.50974125
0006a_1 20210308_093205_Thick 0.88365334
0006a_1 20210308_093205_Thick 0.97832507
0006a_1 20210308_093205_Thick 0.59182346
0006a_1 20210308_093205_Thick 0.5397645
0006a_1 20210308_093205_Thick 0.5914733
0006a_1 20210308_093205_Thick 0.6708706
0006a_1 20210308_093205_Thick 0.7731071
0006a_1 20210308_093205_Thick 0.5928377
0006a_1 20210308_093500_Thick 0.9924825
0006a_1 20210308_093500_Thick 0.8963161
0006a_1 20210308_093500_Thick 0.9003941
0006a_1 20210308_093500_Thick 0.82228076
0006a_1 20210308_093500_Thick 0.9797834
0006a_1 20210308_093500_Thick 0.5016756
0006a_1 20210308_093500_Thick 0.9508705
0006a_1 20210308_093141_Thick 0.7497943
0006a_1 20210308_093141_Thick 0.82097816
0006a_1 20210308_093141_Thick 0.6012595
0006a_1 20210308_093141_Thick 0.6500092
0006a_1 20210308_093141_Thick 0.8274971
0006a_1 20210308_093141_Thick 0.7394857
0006a_1 20210308_093141_Thick 0.7475677
0006a_1 20210308_093141_Thick 0.5331763
0006a_1 20210308_093141_Thick 0.91696286
0006a_1 20210308_093141_Thick 0.7456034
0006a_1 20210308_093335_Thick 0.838205
0006a_1 20210308_093335_Thick 0.6160783
0006a_1 20210308_093335_Thick 0.5890263
0006a_1 20210308_093335_Thick 0.7748833
0006a_1 20210308_093314_Thick 0.87800497
0006a_1 20210308_093314_Thick 0.5152171
0006a_1 20210308_093314_Thick 0.66224873
0006a_1 20210308_093314_Thick 0.64500624
0006a_1 20210308_093314_Thick 0.7944862
0006a_1 20210308_093314_Thick 0.9267238
0006a_1 20210308_093621_Thick 0.51960075
0006a_1 20210308_093621_Thick 0.568797
0006a_1 20210308_093621_Thick 0.5583002
0006a_1 20210308_093621_Thick 0.9444531
0006a_1 20210308_093531_Thick 0.8741815
0006a_1 20210308_093531_Thick 0.6663297
0006a_1 20210308_093531_Thick 0.7808732
0006a_1 20210308_093531_Thick 0.79654247
0006a_1 20210308_093239_Thick 0.8160292
0006a_1 20210308_093239_Thick 0.7219169
0006a_1 20210308_093239_Thick 0.67974836
0006a_1 20210308_093239_Thick 0.743865
0006a_1 20210308_093239_Thick 0.5117852
0006a_1 20210308_093239_Thick 0.63951707
0006a_1 20210308_093239_Thick 0.5517804
0006a_1 20210308_093357_Thick 0.8235676
0006a_1 20210308_093357_Thick 0.997621
0006a_1 20210308_093357_Thick 0.6120638
0006a_1 20210308_093357_Thick 0.7885991
0006a_1 20210308_093357_Thick 0.82905155
0006a_1 20210308_093357_Thick 0.91925395
0006a_1 20210308_093357_Thick 0.91297096
0006a_1 20210308_093357_Thick 0.6451569
0006a_1 20210308_093426_Thick 0.8909481
0006a_1 20210308_093426_Thick 0.5953036
0006a_1 20210308_093426_Thick 0.51082724
0006a_1 20210308_093426_Thick 0.53140527
0006a_1 20210308_093426_Thick 0.98563504
0006a_1 20210308_093426_Thick 0.72322565
0008a_1 20210308_094936_Thick 0.6369492
0008a_1 20210308_094936_Thick 0.6110792
0008a_1 20210308_094936_Thick 0.90781075
0008a_1 20210308_094936_Thick 0.96228755
0008a_1 20210308_094936_Thick 0.64930964
0008a_1 20210308_094936_Thick 0.88270056
0008a_1 20210308_094936_Thick 0.7660589
0008a_1 20210308_094936_Thick 0.81859815
0008a_1 20210308_094936_Thick 0.85692984
0008a_1 20210308_094936_Thick 0.6567616
0008a_1 20210308_094936_Thick 0.5540102
0008a_1 20210308_094623_Thick 0.61151034
0008a_1 20210308_094623_Thick 0.5726932
0008a_1 20210308_094623_Thick 0.7409582
0008a_1 20210308_094623_Thick 0.812862
0008a_1 20210308_094623_Thick 0.59156364
0008a_1 20210308_094623_Thick 0.5233042
0008a_1 20210308_094623_Thick 0.8806056
0008a_1 20210308_094623_Thick 0.5419861
0008a_1 20210308_094623_Thick 0.8954848
0008a_1 20210308_094623_Thick 0.7418822
0008a_1 20210308_094623_Thick 0.65974814
0008a_1 20210308_094623_Thick 0.66619736
0008a_1 20210308_094623_Thick 0.5289698
0008a_1 20210308_094708_Thick 0.8414815
0008a_1 20210308_094708_Thick 0.9239363
0008a_1 20210308_094708_Thick 0.9133423
0008a_1 20210308_094708_Thick 0.50052696
0008a_1 20210308_094708_Thick 0.9740132
0008a_1 20210308_094708_Thick 0.682445
0008a_1 20210308_094708_Thick 0.6537771
0008a_1 20210308_094708_Thick 0.68081826
0008a_1 20210308_094708_Thick 0.8320159
0008a_1 20210308_094846_Thick 0.95631623
0008a_1 20210308_094846_Thick 0.9992072
0008a_1 20210308_094846_Thick 0.72582924
0008a_1 20210308_094846_Thick 0.6964876
0008a_1 20210308_094846_Thick 0.5043166
0008a_1 20210308_094846_Thick 0.6800528
0008a_1 20210308_094846_Thick 0.9841723
0008a_1 20210308_094823_Thick 0.5016708
0008a_1 20210308_094823_Thick 0.5953359
0008a_1 20210308_094823_Thick 0.7250627
0008a_1 20210308_094823_Thick 0.9690597
0008a_1 20210308_094823_Thick 0.6811138
0008a_1 20210308_094823_Thick 0.9376086
0008a_1 20210308_094823_Thick 0.65848416
0008a_1 20210308_094823_Thick 0.73402435
0008a_1 20210308_094823_Thick 0.96763223
0008a_1 20210308_094823_Thick 0.7777455
0008a_1 20210308_094734_Thick 0.56936586
0008a_1 20210308_094734_Thick 0.9608648
0008a_1 20210308_094734_Thick 0.96085507
0008a_1 20210308_094734_Thick 0.6598653
0008a_1 20210308_094734_Thick 0.98684365
0008a_1 20210308_094734_Thick 0.65042984
0008a_1 20210308_094734_Thick 0.80016446
0008a_1 20210308_094734_Thick 0.9905557
0008a_1 20210308_094511_Thick 0.8333034
0008a_1 20210308_094511_Thick 0.9121243
0008a_1 20210308_094511_Thick 0.817489
0008a_1 20210308_094511_Thick 0.99619967
0008a_1 20210308_094511_Thick 0.69000906
0008a_1 20210308_094511_Thick 0.9324994
0008a_1 20210308_094511_Thick 0.8625881
0008a_1 20210308_094511_Thick 0.72031605
0008a_1 20210308_094511_Thick 0.7176885
0008a_1 20210308_094511_Thick 0.67792124
0008a_1 20210308_094511_Thick 0.786458
0008a_1 20210308_094800_Thick 0.65584636
0008a_1 20210308_094800_Thick 0.60945404
0008a_1 20210308_094800_Thick 0.52448326
0008a_1 20210308_094800_Thick 0.6309141
0008a_1 20210308_094800_Thick 0.962777
0008a_1 20210308_094800_Thick 0.7880502
0008a_1 20210308_094559_Thick 0.9904102
0008a_1 20210308_094559_Thick 0.5107205
0008a_1 20210308_094559_Thick 0.7772456
0008a_1 20210308_094559_Thick 0.8071757
0008a_1 20210308_094559_Thick 0.6560872
0008a_1 20210308_094959_Thick 0.54746383
0008a_1 20210308_094959_Thick 0.7866949
0008a_1 20210308_094959_Thick 0.7809152
0008a_1 20210308_094417_Thick 0.7029353
0008a_1 20210308_094417_Thick 0.98255795
0008a_1 20210308_094417_Thick 0.89281297
0008a_1 20210308_094417_Thick 0.9109809
0008a_1 20210308_094417_Thick 0.5009313
0008a_1 20210308_094417_Thick 0.64738756
0008a_1 20210308_094417_Thick 0.64602435
0008a_1 20210308_094417_Thick 0.9158181
0008a_1 20210308_094448_Thick 0.79328877
0008a_1 20210308_094448_Thick 0.57857794
0008a_1 20210308_094448_Thick 0.5821342
0008a_1 20210308_094448_Thick 0.9042003
0008a_1 20210308_094448_Thick 0.84546345
0008a_1 20210308_094448_Thick 0.53718334
0008a_1 20210308_094448_Thick 0.58607864
0008a_1 20210308_094448_Thick 0.9254619
0008a_1 20210308_094448_Thick 0.9212911
0008a_1 20210308_094535_Thick 0.7379674
0008a_1 20210308_094535_Thick 0.659135
0008a_1 20210308_094535_Thick 0.6097944
0008a_1 20210308_094535_Thick 0.7905927
0008a_1 20210308_094535_Thick 0.6335712
0008a_1 20210308_095051_Thick 0.59125876
0008a_1 20210308_095051_Thick 0.8239998
0008a_1 20210308_094644_Thick 0.8349731
0008a_1 20210308_094644_Thick 0.9909208
0008a_1 20210308_094644_Thick 0.694783
0008a_1 20210308_094644_Thick 0.98602957
0008a_1 20210308_094644_Thick 0.82135373
0008a_1 20210308_094644_Thick 0.7382689
0008a_1 20210308_094644_Thick 0.6291275
0008a_1 20210308_094644_Thick 0.90415335
0008a_1 20210308_094913_Thick 0.992199
0008a_1 20210308_094913_Thick 0.99747664
0008a_1 20210308_094913_Thick 0.9249164
0008a_1 20210308_094913_Thick 0.6289118
0008a_1 20210308_094913_Thick 0.9190968
0008a_1 20210308_094913_Thick 0.9843874
0008a_1 20210308_094913_Thick 0.53981507
0008a_1 20210308_094913_Thick 0.76037234
0008a_1 20210308_094913_Thick 0.8194063
0008a_1 20210308_094913_Thick 0.89099944
0008a_1 20210308_094913_Thick 0.5057503
0010a_1 20210308_095859_Thick 0.97856766
0010a_1 20210308_095602_Thick 0.6965882
0010a_1 20210308_095602_Thick 0.5354972
0010a_1 20210308_095602_Thick 0.87926644
0010a_1 20210308_095602_Thick 0.61272
0010a_1 20210308_095602_Thick 0.5232144
0010a_1 20210308_095745_Thick 0.63643897
0010a_1 20210308_095628_Thick 0.72816765
0010a_1 20210308_095628_Thick 0.51394
0010a_1 20210308_095628_Thick 0.6931511
0010a_1 20210308_100238_Thick 0.6120092
0010a_1 20210308_095651_Thick 0.8345074
0010a_1 20210308_100034_Thick 0.9220713
0010a_1 20210308_100034_Thick 0.8396494
0010a_1 20210308_100139_Thick 0.9715189
0010a_1 20210308_095722_Thick 0.86927664
0012a_1 20210308_100948_Thick 0.61973006
0012a_1 20210308_100902_Thick 0.60888857
0012a_1 20210308_100644_Thick 0.5713349
0012a_1 20210308_100805_Thick 0.84119433
0012a_1 20210308_100805_Thick 0.963768
0012a_1 20210308_100805_Thick 0.8873931
0012a_1 20210308_100805_Thick 0.83573663
0012a_1 20210308_100805_Thick 0.9523801
0012a_1 20210308_100805_Thick 0.69642675
0012a_1 20210308_100704_Thick 0.6276366
0012a_1 20210308_100704_Thick 0.8317638
0012a_1 20210308_101039_Thick 0.651007
0012a_1 20210308_101039_Thick 0.5863737
0012a_1 20210308_101039_Thick 0.7411726
0012a_1 20210308_101107_Thick 0.5184838
0014a_1 20210308_101702_Thick 0.62948275
0014a_1 20210308_102153_Thick 0.5484336
0014a_1 20210308_102131_Thick 0.9520822
0014a_1 20210308_102131_Thick 0.9086377
0014a_1 20210308_102131_Thick 0.6934476
0014a_1 20210308_102131_Thick 0.6372798
0014a_1 20210308_101758_Thick 0.5012897
0014a_1 20210308_102014_Thick 0.5939988
0014a_1 20210308_102014_Thick 0.9107754
0014a_1 20210308_102103_Thick 0.6227536
0014a_1 20210308_101603_Thick 0.61712015
0014a_1 20210308_101603_Thick 0.5915812
0014a_1 20210308_101603_Thick 0.60477674
0014a_1 20210308_101603_Thick 0.9671299
0014a_1 20210308_101603_Thick 0.6041371
0014a_1 20210308_102038_Thick 0.5445338
0016a_1 20210308_102544_Thick 0.6318176
0016a_1 20210308_103025_Thick 0.6981195
0016a_1 20210308_102716_Thick 0.6305654
0016a_1 20210308_102933_Thick 0.6294433
0016a_1 20210308_103254_Thick 0.82960266
0016a_1 20210308_103254_Thick 0.9377823
0018a_1 20210308_103958_Thick 0.800948
0018a_1 20210308_103958_Thick 0.78163636
0018a_1 20210308_103958_Thick 0.6248487
0018a_1 20210308_103958_Thick 0.98631734
0018a_1 20210308_103958_Thick 0.562544
0018a_1 20210308_104044_Thick 0.766585
0018a_1 20210308_104044_Thick 0.5784144
0018a_1 20210308_104044_Thick 0.50493544
0018a_1 20210308_104044_Thick 0.6194921
0018a_1 20210308_103935_Thick 0.6741138
0018a_1 20210308_103935_Thick 0.8344961
0018a_1 20210308_103935_Thick 0.587458
0018a_1 20210308_104145_Thick 0.55628437
0018a_1 20210308_104145_Thick 0.6009901
0018a_1 20210308_103824_Thick 0.9975189
0018a_1 20210308_103824_Thick 0.7375146
0018a_1 20210308_103824_Thick 0.64293206
0018a_1 20210308_103824_Thick 0.88516295
0018a_1 20210308_103824_Thick 0.60199726
0018a_1 20210308_103824_Thick 0.5552872
0018a_1 20210308_103912_Thick 0.99316263
0018a_1 20210308_103912_Thick 0.58509773
0018a_1 20210308_103912_Thick 0.6112497
0018a_1 20210308_103912_Thick 0.6756402
0018a_1 20210308_103912_Thick 0.96677434
0018a_1 20210308_103912_Thick 0.50479484
0018a_1 20210308_103848_Thick 0.8106264
0018a_1 20210308_103848_Thick 0.8101674
0018a_1 20210308_103848_Thick 0.60882926
0018a_1 20210308_103848_Thick 0.8378346
0018a_1 20210308_103848_Thick 0.985202
0018a_1 20210308_103848_Thick 0.58377856
0018a_1 20210308_103848_Thick 0.57876503
0018a_1 20210308_104115_Thick 0.6868473
0018a_1 20210308_104115_Thick 0.6613995
0020a_1 20210308_105936_Thick 0.6474735
0020a_1 20210308_110430_Thick 0.6107688
0020a_1 20210308_110430_Thick 0.992879
0020a_1 20210308_110430_Thick 0.68709636
0020a_1 20210308_110430_Thick 0.7909339
0020a_1 20210308_105730_Thick 0.63455796
0020a_1 20210308_105730_Thick 0.92327005
0020a_1 20210308_105730_Thick 0.74061537
0020a_1 20210308_104933_Thick 0.86886674
0020a_1 20210308_105817_Thick 0.5145548
0020a_1 20210308_105843_Thick 0.5464166
0020a_1 20210308_105843_Thick 0.81362206
0020a_1 20210308_105843_Thick 0.5905126
0020a_1 20210308_105015_Thick 0.8449628
0020a_1 20210308_105015_Thick 0.54713815
0020a_1 20210308_105015_Thick 0.63892376
0020a_1 20210308_104954_Thick 0.872786
0020a_1 20210308_105102_Thick 0.725369
0020a_1 20210308_105215_Thick 0.5214861
0020a_1 20210308_105910_Thick 0.99468213
0020a_1 20210308_105910_Thick 0.84352237
0022a_1 20210308_110903_Thick 0.78679454
0022a_1 20210308_110903_Thick 0.59455717
0022a_1 20210308_110903_Thick 0.97114074
0022a_1 20210308_110903_Thick 0.92337054
0022a_1 20210308_111023_Thick 0.7108067
0022a_1 20210308_111023_Thick 0.71517843
0022a_1 20210308_111023_Thick 0.8645127
0022a_1 20210308_111023_Thick 0.698406
0022a_1 20210308_111023_Thick 0.8566675
0022a_1 20210308_111140_Thick 0.96632606
0022a_1 20210308_111140_Thick 0.9789651
0022a_1 20210308_111140_Thick 0.9797473
0022a_1 20210308_111140_Thick 0.7287953
0022a_1 20210308_111140_Thick 0.7156365
0022a_1 20210308_111049_Thick 0.5784889
0022a_1 20210308_110929_Thick 0.96917534
0022a_1 20210308_110929_Thick 0.7754557
0022a_1 20210308_111206_Thick 0.5521137
0024a_1 20210308_112018_Thick 0.51497734
0024a_1 20210308_112018_Thick 0.77670985
0024a_1 20210308_112440_Thick 0.8600721
0024a_1 20210308_112440_Thick 0.7884826
0024a_1 20210308_111928_Thick 0.8859972
0024a_1 20210308_111928_Thick 0.7018201
0024a_1 20210308_112143_Thick 0.9995322
0024a_1 20210308_112143_Thick 0.9826147
0024a_1 20210308_112143_Thick 0.9563524
0024a_1 20210308_111906_Thick 0.5654865
0024a_1 20210308_112324_Thick 0.59279704
0024a_1 20210308_111842_Thick 0.72171867
0024a_1 20210308_111842_Thick 0.72419214
0024a_1 20210308_112121_Thick 0.703807
0024a_1 20210308_112300_Thick 0.673334
0024a_1 20210308_112040_Thick 0.80204684
0026a_1 20210308_113432_Thick 0.7288583
0026a_1 20210308_113432_Thick 0.9632595
0026a_1 20210308_113250_Thick 0.9830914
0026a_1 20210308_113250_Thick 0.82145935
0026a_1 20210308_113250_Thick 0.75452024
0026a_1 20210308_113122_Thick 0.6739652
0026a_1 20210308_113144_Thick 0.977638
0026a_1 20210308_113144_Thick 0.79000497
0026a_1 20210308_113058_Thick 0.8221849
0026a_1 20210308_113409_Thick 0.5553052
0026a_1 20210308_113409_Thick 0.81649077
0026a_1 20210308_113014_Thick 0.54399043
0028a_1 20210308_114016_Thick 0.65566796
0028a_1 20210308_113912_Thick 0.5433518
0030a_1 20210308_114810_Thick 0.7676973
0030a_1 20210308_114858_Thick 0.70350015
0030a_1 20210308_114720_Thick 0.6130255
0030a_1 20210308_114657_Thick 0.59914523
0030a_1 20210308_114835_Thick 0.5535843
0030a_1 20210308_115111_Thick 0.7604845
0030a_1 20210308_115111_Thick 0.84198594
0030a_1 20210308_114744_Thick 0.7396959
0030a_1 20210308_114744_Thick 0.9920053
0030a_1 20210308_115050_Thick 0.68611205
0030a_1 20210308_115050_Thick 0.6204652
0030a_1 20210308_115007_Thick 0.81485295
0032a_1 20210309_083727_Thick 0.57948714
0032a_1 20210309_083550_Thick 0.74458843
0032a_1 20210309_083550_Thick 0.58119065
0032a_1 20210309_083529_Thick 0.91293883
0032a_1 20210309_083329_Thick 0.5180038
0032a_1 20210309_083329_Thick 0.9969645
0034a_1 20210309_084855_Thick 0.7645927
0034a_1 20210309_084855_Thick 0.62705624
0034a_1 20210309_084716_Thick 0.68076617
0034a_1 20210309_084716_Thick 0.6311117
0034a_1 20210309_084716_Thick 0.5222888
0034a_1 20210309_084716_Thick 0.63080513
0034a_1 20210309_084830_Thick 0.9957415
0034a_1 20210309_084753_Thick 0.8115468
0034a_1 20210309_084930_Thick 0.56170464
0034a_1 20210309_084612_Thick 0.91292214
0034a_1 20210309_084655_Thick 0.58254576
0034a_1 20210309_085033_Thick 0.7838114
0036a_1 20210309_091124_Thick 0.8239391
0036a_1 20210309_091124_Thick 0.5330792
0036a_1 20210309_091233_Thick 0.9863733
0036a_1 20210309_091233_Thick 0.9735214
0036a_1 20210309_091233_Thick 0.77988446
0036a_1 20210309_090505_Thick 0.7836641
0036a_1 20210309_090550_Thick 0.9270899
0036a_1 20210309_090550_Thick 0.9466551
0036a_1 20210309_090550_Thick 0.9361635
0036a_1 20210309_090530_Thick 0.7905193
0036a_1 20210309_090726_Thick 0.7220086
0036a_1 20210309_090726_Thick 0.6824952
0036a_1 20210309_090628_Thick 0.57675725
0036a_1 20210309_090628_Thick 0.80570227
0036a_1 20210309_090628_Thick 0.89789516
0036a_1 20210309_091145_Thick 0.6979848
0036a_1 20210309_090757_Thick 0.9351962
0036a_1 20210309_090429_Thick 0.9579621
0036a_1 20210309_090429_Thick 0.7172137
0036a_1 20210309_090656_Thick 0.7041388
0036a_1 20210309_090656_Thick 0.6179649
0036a_1 20210309_091040_Thick 0.9340366
0036a_1 20210309_091040_Thick 0.9284651
0036a_1 20210309_091040_Thick 0.66734964
0036a_1 20210309_091257_Thick 0.66067994
0036a_1 20210309_091257_Thick 0.96183085
0036a_1 20210309_091257_Thick 0.58088106
0036a_1 20210309_091257_Thick 0.68754065
0038a_1 20210309_092347_Thick 0.90314823
0038a_1 20210309_091823_Thick 0.5761855
0038a_1 20210309_091823_Thick 0.8513361
0038a_1 20210309_091823_Thick 0.8059574
0038a_1 20210309_091759_Thick 0.5258274
0038a_1 20210309_091759_Thick 0.7982
0038a_1 20210309_091759_Thick 0.867142
0038a_1 20210309_091759_Thick 0.6589004
0038a_1 20210309_091759_Thick 0.5823483
0038a_1 20210309_091759_Thick 0.58360076
0038a_1 20210309_091737_Thick 0.55279505
0038a_1 20210309_091737_Thick 0.58721775
0038a_1 20210309_091737_Thick 0.8870143
0038a_1 20210309_092034_Thick 0.6517696
0038a_1 20210309_091716_Thick 0.98904663
0038a_1 20210309_091846_Thick 0.9634743
0038a_1 20210309_091846_Thick 0.72124076
0038a_1 20210309_091909_Thick 0.8910034
0038a_1 20210309_091909_Thick 0.9158513
0038a_1 20210309_091909_Thick 0.8196749
0038a_1 20210309_091909_Thick 0.65198463
0038a_1 20210309_092410_Thick 0.9495159
0038a_1 20210309_091952_Thick 0.61989355
0038a_1 20210309_091952_Thick 0.53362364
0038a_1 20210309_092111_Thick 0.8727917
0038a_1 20210309_092111_Thick 0.5157583
0038a_1 20210309_092111_Thick 0.82978487
0038a_1 20210309_092013_Thick 0.84259504
0040a_1 20210309_092859_Thick 0.9145923
0040a_1 20210309_093033_Thick 0.94138473
0040a_1 20210309_092929_Thick 0.61342204
0040a_1 20210309_092929_Thick 0.59777224
0040a_1 20210309_092751_Thick 0.8351383
0040a_1 20210309_092751_Thick 0.606183
0040a_1 20210309_092751_Thick 0.81456876
0040a_1 20210309_092751_Thick 0.6475936
0040a_1 20210309_092949_Thick 0.7948335
0040a_1 20210309_092949_Thick 0.9816403
0040a_1 20210309_092837_Thick 0.64700204
0040a_1 20210309_092837_Thick 0.86545163
0040a_1 20210309_092837_Thick 0.5263438
0040a_1 20210309_093127_Thick 0.8535397
0040a_1 20210309_093127_Thick 0.8369982
0040a_1 20210309_093127_Thick 0.52770984
0040a_1 20210309_093011_Thick 0.5657148
0044a_1 20210309_095833_Thick 0.99549246
0044a_1 20210309_095833_Thick 0.8903901
0044a_1 20210309_095833_Thick 0.74636734
0044a_1 20210309_095833_Thick 0.75381386
0044a_1 20210309_095833_Thick 0.914887
0044a_1 20210309_101015_Thick 0.9473782
0044a_1 20210309_100121_Thick 0.98687613
0044a_1 20210309_100121_Thick 0.77949476
0044a_1 20210309_100334_Thick 0.722028
0044a_1 20210309_101040_Thick 0.87526214
0044a_1 20210309_101040_Thick 0.6946097
0044a_1 20210309_100635_Thick 0.698643
0044a_1 20210309_101139_Thick 0.978234
0044a_1 20210309_095621_Thick 0.74567133
0044a_1 20210309_095943_Thick 0.64254415
0044a_1 20210309_095943_Thick 0.71548027
0044a_1 20210309_100057_Thick 0.93862015
0044a_1 20210309_100057_Thick 0.5004198
0044a_1 20210309_100445_Thick 0.8355012
0044a_1 20210309_100445_Thick 0.76362205
0044a_1 20210309_100445_Thick 0.6764679
0044a_1 20210309_095703_Thick 0.67719257
0044a_1 20210309_095703_Thick 0.76780146
0044a_1 20210309_095916_Thick 0.99807465
0044a_1 20210309_095916_Thick 0.9276783
0044a_1 20210309_095916_Thick 0.69053376
0044a_1 20210309_101100_Thick 0.9987343
0044a_1 20210309_101100_Thick 0.71530455
0044a_1 20210309_101100_Thick 0.8520632
0044a_1 20210309_100311_Thick 0.6064281
0044a_1 20210309_100311_Thick 0.72715837
0044a_1 20210309_100311_Thick 0.641412
0044a_1 20210309_100033_Thick 0.7965225
0044a_1 20210309_100033_Thick 0.99775356
0044a_1 20210309_100425_Thick 0.79458296
0044a_1 20210309_100008_Thick 0.89380294
0044a_1 20210309_100008_Thick 0.78358614
0044a_1 20210309_100404_Thick 0.848294
0044a_1 20210309_100145_Thick 0.8636861
0046a_1 20210309_104759_Thick 0.95535356
0046a_1 20210309_104759_Thick 0.7611135
0046a_1 20210309_104826_Thick 0.5846184
0046a_1 20210309_104943_Thick 0.6913227
0046a_1 20210309_104943_Thick 0.71216834
0046a_1 20210309_104914_Thick 0.7193081
0046a_1 20210309_104914_Thick 0.6261199
0048a_1 20210309_105814_Thick 0.97383434
0048a_1 20210309_110034_Thick 0.62021405
0048a_1 20210309_110034_Thick 0.9995455
0048a_1 20210309_110034_Thick 0.9477481
0048a_1 20210309_110034_Thick 0.846725
0048a_1 20210309_110034_Thick 0.5160637
0048a_1 20210309_110034_Thick 0.9693587
0048a_1 20210309_112104_Thick 0.89400196
0048a_1 20210309_112104_Thick 0.76572657
0048a_1 20210309_112104_Thick 0.99698985
0048a_1 20210309_112104_Thick 0.60419166
0048a_1 20210309_112104_Thick 0.76369715
0048a_1 20210309_112133_Thick 0.9994615
0048a_1 20210309_112303_Thick 0.660407
0048a_1 20210309_105837_Thick 0.685948
0048a_1 20210309_105837_Thick 0.9790373
0048a_1 20210309_105837_Thick 0.8685056
0048a_1 20210309_105837_Thick 0.8333799
0048a_1 20210309_105837_Thick 0.89400965
0048a_1 20210309_105837_Thick 0.54858404
0048a_1 20210309_110147_Thick 0.95592654
0048a_1 20210309_110147_Thick 0.9624769
0048a_1 20210309_110147_Thick 0.87901676
0048a_1 20210309_110147_Thick 0.59978825
0048a_1 20210309_110147_Thick 0.8947644
0048a_1 20210309_110147_Thick 0.83110553
0048a_1 20210309_112429_Thick 0.7154229
0048a_1 20210309_110012_Thick 0.9339284
0048a_1 20210309_110012_Thick 0.93847936
0048a_1 20210309_110012_Thick 0.7347961
0048a_1 20210309_110012_Thick 0.644928
0048a_1 20210309_110012_Thick 0.68412405
0048a_1 20210309_110012_Thick 0.61537427
0048a_1 20210309_112323_Thick 0.98413336
0048a_1 20210309_112323_Thick 0.8651989
0048a_1 20210309_112323_Thick 0.96733195
0048a_1 20210309_112323_Thick 0.9846986
0048a_1 20210309_112000_Thick 0.99843735
0048a_1 20210309_112000_Thick 0.59001744
0048a_1 20210309_112039_Thick 0.9934529
0048a_1 20210309_112039_Thick 0.8434119
0048a_1 20210309_112452_Thick 0.77745533
0048a_1 20210309_111932_Thick 0.5166972
0048a_1 20210309_111932_Thick 0.93488705
0048a_1 20210309_111932_Thick 0.9376936
0048a_1 20210309_112218_Thick 0.9457048
0048a_1 20210309_112218_Thick 0.9665128
0048a_1 20210309_105721_Thick 0.9929963
0048a_1 20210309_112403_Thick 0.8130001
0048a_1 20210309_112403_Thick 0.9949856
0048a_1 20210309_110058_Thick 0.81922406
0048a_1 20210309_110058_Thick 0.6821958
0048a_1 20210309_112512_Thick 0.5902933
0048a_1 20210309_112512_Thick 0.9050583
0048a_1 20210309_105947_Thick 0.9625571
0048a_1 20210309_105947_Thick 0.7673484
0048a_1 20210309_112342_Thick 0.9402572
0048a_1 20210309_110123_Thick 0.53872526
0048a_1 20210309_112155_Thick 0.9941552
0048a_1 20210309_112155_Thick 0.5258587
0050a_1 20210309_113412_Thick 0.67692363
0050a_1 20210309_113327_Thick 0.77443194
0050a_1 20210309_113327_Thick 0.73694795
0050a_1 20210309_113350_Thick 0.9894595
0050a_1 20210309_113350_Thick 0.65887636
0050a_1 20210309_113350_Thick 0.97951686
0050a_1 20210309_113350_Thick 0.6658822
0050a_1 20210309_113524_Thick 0.5358915
0050a_1 20210309_113524_Thick 0.62722147
0050a_1 20210309_113524_Thick 0.84447116
0050a_1 20210309_113524_Thick 0.95452315
0050a_1 20210309_113304_Thick 0.97097695
0050a_1 20210309_113548_Thick 0.74986035
0050a_1 20210309_113548_Thick 0.5911976
0050a_1 20210309_113617_Thick 0.74205697
0050a_1 20210309_113459_Thick 0.74214035
0050a_1 20210309_113459_Thick 0.7953413
0052a_1 20210309_114226_Thick 0.61853147
0052a_1 20210309_114226_Thick 0.7004647
0052a_1 20210309_114304_Thick 0.8974553
0052a_1 20210309_114134_Thick 0.72061336
0052a_1 20210309_114103_Thick 0.5404649
0052a_1 20210309_114103_Thick 0.531046
0052a_1 20210309_114103_Thick 0.6286107
0052a_1 20210309_114039_Thick 0.6307692
0052a_1 20210309_114703_Thick 0.9553243
0052a_1 20210309_114703_Thick 0.56618166
0052a_1 20210309_114703_Thick 0.6400767
0052a_1 20210309_114703_Thick 0.9586949
0052a_1 20210309_114333_Thick 0.85464543
0052a_1 20210309_114751_Thick 0.695256
0052a_1 20210309_114751_Thick 0.63550085
0052a_1 20210309_114751_Thick 0.9568089
0052a_1 20210309_114203_Thick 0.63911855
0054a_1 20210309_120201_Thick 0.8890624
0054a_1 20210309_120327_Thick 0.9346573
0054a_1 20210309_120327_Thick 0.5250562
0054a_1 20210309_120327_Thick 0.6041932
0054a_1 20210309_120226_Thick 0.6104276
0054a_1 20210309_120226_Thick 0.50475246
0054a_1 20210309_120138_Thick 0.89956313
0054a_1 20210309_120107_Thick 0.70600224
0054a_1 20210309_120257_Thick 0.6357619
0054a_1 20210309_120257_Thick 0.9491843
0054a_1 20210309_120257_Thick 0.94242764
0054a_1 20210309_120257_Thick 0.5442314
0054a_1 20210309_121032_Thick 0.63124573
0054a_1 20210309_121032_Thick 0.53042006
0056a_1 20210309_121513_Thick 0.52186733
0056a_1 20210309_121513_Thick 0.56617683
0056a_1 20210309_121513_Thick 0.55995923
0056a_1 20210309_121513_Thick 0.9729961
0056a_1 20210309_121513_Thick 0.8688918
0056a_1 20210309_121718_Thick 0.7797124
0056a_1 20210309_121718_Thick 0.92228
0056a_1 20210309_122141_Thick 0.51118976
0056a_1 20210309_122141_Thick 0.88466793
0056a_1 20210309_122141_Thick 0.504858
0056a_1 20210309_121616_Thick 0.7104717
0056a_1 20210309_121616_Thick 0.69465274
0056a_1 20210309_122204_Thick 0.92539006
0056a_1 20210309_122204_Thick 0.62254703
0056a_1 20210309_122204_Thick 0.9999815
0056a_1 20210309_122204_Thick 0.9232174
0056a_1 20210309_122204_Thick 0.98595273
0056a_1 20210309_122204_Thick 0.7479438
0056a_1 20210309_122204_Thick 0.9740969
0056a_1 20210309_122204_Thick 0.8986978
0056a_1 20210309_122204_Thick 0.99329126
0056a_1 20210309_122204_Thick 0.7575982
0056a_1 20210309_122204_Thick 0.55551255
0056a_1 20210309_122204_Thick 0.54457283
0056a_1 20210309_122204_Thick 0.54847974
0056a_1 20210309_121657_Thick 0.98261994
0056a_1 20210309_121636_Thick 0.6330977
0056a_1 20210309_121636_Thick 0.5533223
0056a_1 20210309_121537_Thick 0.841871
0056a_1 20210309_122112_Thick 0.9989202
0056a_1 20210309_122112_Thick 0.68709147
0056a_1 20210309_122112_Thick 0.99973875
0058a_1 20210309_122854_Thick 0.5800342
0058a_1 20210309_122758_Thick 0.5053312
0058a_1 20210309_122758_Thick 0.64435583
0058a_1 20210309_122758_Thick 0.65345174
0058a_1 20210309_122827_Thick 0.87919104
0058a_1 20210309_122827_Thick 0.68295753
0058a_1 20210309_122827_Thick 0.8071425
0058a_1 20210309_122640_Thick 0.67213476
0058a_1 20210309_122640_Thick 0.5289421
0058a_1 20210309_122640_Thick 0.7820783
0060a_1 20210309_124040_Thick 0.5177884
0060a_1 20210309_124040_Thick 0.6172637
0060a_1 20210309_123952_Thick 0.7976898
0060a_1 20210309_123952_Thick 0.9417218
0060a_1 20210309_123952_Thick 0.77524155
0060a_1 20210309_124015_Thick 0.9917464
0060a_1 20210309_124015_Thick 0.7365662
0060a_1 20210309_123628_Thick 0.83391
0060a_1 20210309_123842_Thick 0.8478365
0060a_1 20210309_123907_Thick 0.9643823
0060a_1 20210309_123907_Thick 0.691625
0060a_1 20210309_123907_Thick 0.8844508
0060a_1 20210309_123907_Thick 0.70027274
0060a_1 20210309_123907_Thick 0.61551553
0060a_1 20210309_123930_Thick 0.6947178
0060a_1 20210309_124107_Thick 0.78452015
0060a_1 20210309_124205_Thick 0.50279987
0060a_1 20210309_124205_Thick 0.5592649
0060a_1 20210309_124205_Thick 0.6232095
0060a_1 20210309_124205_Thick 0.5033067
0060a_1 20210309_124205_Thick 0.83044916
0060a_1 20210309_124135_Thick 0.8473946
0060a_1 20210309_124135_Thick 0.8456783
0060a_1 20210309_124135_Thick 0.66177225
0060a_1 20210309_124135_Thick 0.9940795
0060a_1 20210309_123819_Thick 0.82318676
0060a_1 20210309_124234_Thick 0.9975266
0060a_1 20210309_124234_Thick 0.7226799
0060a_1 20210309_124234_Thick 0.9966924
0060a_1 20210309_124234_Thick 0.8143017
0060a_1 20210309_124234_Thick 0.96201974
0062a_1 20210311_095759_Thick 0.8852473
0062a_1 20210311_094235_Thick 0.9939612
0062a_1 20210311_095327_Thick 0.7936808
0062a_1 20210311_095327_Thick 0.60129046
0062a_1 20210311_095327_Thick 0.6268235
0062a_1 20210311_093850_Thick 0.542574
0062a_1 20210311_093911_Thick 0.97857624
0062a_1 20210311_094123_Thick 0.9772091
0062a_1 20210311_094123_Thick 0.8288618
0062a_1 20210311_094123_Thick 0.61443233
0062a_1 20210311_094123_Thick 0.98305005
0062a_1 20210311_094123_Thick 0.89925975
0062a_1 20210311_095351_Thick 0.5221648
0062a_1 20210311_095119_Thick 0.9832149
0062a_1 20210311_094301_Thick 0.99536395
0062a_1 20210311_094301_Thick 0.6082154
0062a_1 20210311_094301_Thick 0.8815252
0064a_1 20210311_100235_Thick 0.9648237
0064a_1 20210311_100235_Thick 0.50761604
0064a_1 20210311_100235_Thick 0.56760144
0064a_1 20210311_100235_Thick 0.5161771
0064a_1 20210311_100235_Thick 0.8317817
0064a_1 20210311_100235_Thick 0.5789035
0064a_1 20210311_100235_Thick 0.57638216
0064a_1 20210311_100211_Thick 0.976306
0064a_1 20210311_100604_Thick 0.5433215
0064a_1 20210311_100502_Thick 0.7591681
0064a_1 20210311_100502_Thick 0.502513
0064a_1 20210311_100256_Thick 0.5749976
0064a_1 20210311_100256_Thick 0.63213915
0064a_1 20210311_100430_Thick 0.99907804
0064a_1 20210311_100430_Thick 0.9094935
0064a_1 20210311_100430_Thick 0.8813196
0064a_1 20210311_100147_Thick 0.9908379
0064a_1 20210311_100147_Thick 0.8293029
0064a_1 20210311_100147_Thick 0.89728683
0064a_1 20210311_100147_Thick 0.6875978
0064a_1 20210311_100147_Thick 0.560447
0064a_1 20210311_100147_Thick 0.52413934
0064a_1 20210311_100529_Thick 0.5102314
0064a_1 20210311_100319_Thick 0.8807473
0064a_1 20210311_100319_Thick 0.8086428
0064a_1 20210311_100319_Thick 0.5450885
0064a_1 20210311_100319_Thick 0.8026175
0064a_1 20210311_100345_Thick 0.9875195
0064a_1 20210311_100629_Thick 0.54461366
0066a_1 20210311_101216_Thick 0.611849
0066a_1 20210311_101216_Thick 0.9993826
0066a_1 20210311_101216_Thick 0.91700786
0066a_1 20210311_101216_Thick 0.8684821
0066a_1 20210311_101216_Thick 0.80081505
0066a_1 20210311_101216_Thick 0.9314162
0066a_1 20210311_101216_Thick 0.95858717
0066a_1 20210311_101216_Thick 0.9975668
0066a_1 20210311_101216_Thick 0.6195763
0066a_1 20210311_101216_Thick 0.99049735
0066a_1 20210311_101216_Thick 0.9407706
0066a_1 20210311_101216_Thick 0.8437966
0066a_1 20210311_101216_Thick 0.9999167
0066a_1 20210311_101216_Thick 0.5785386
0066a_1 20210311_101216_Thick 0.97723
0066a_1 20210311_101216_Thick 0.87481993
0066a_1 20210311_101216_Thick 0.50824296
0066a_1 20210311_101216_Thick 0.93811077
0066a_1 20210311_101216_Thick 0.96089154
0066a_1 20210311_101216_Thick 0.9429831
0066a_1 20210311_101216_Thick 0.87236637
0066a_1 20210311_101216_Thick 0.97047555
0066a_1 20210311_101216_Thick 0.8720378
0066a_1 20210311_101216_Thick 0.89002806
0066a_1 20210311_101216_Thick 0.9906213
0066a_1 20210311_101216_Thick 0.7767495
0066a_1 20210311_101216_Thick 0.5032096
0066a_1 20210311_101216_Thick 0.9349969
0066a_1 20210311_101216_Thick 0.9940088
0066a_1 20210311_101216_Thick 0.9717952
0066a_1 20210311_101216_Thick 0.91368103
0066a_1 20210311_101216_Thick 0.89346254
0066a_1 20210311_101216_Thick 0.7701013
0066a_1 20210311_101216_Thick 0.64628726
0066a_1 20210311_101216_Thick 0.996347
0066a_1 20210311_101216_Thick 0.77288735
0066a_1 20210311_101216_Thick 0.60834193
0066a_1 20210311_101216_Thick 0.616705
0066a_1 20210311_101216_Thick 0.53566146
0066a_1 20210311_101216_Thick 0.9954999
0066a_1 20210311_101216_Thick 0.79765886
0066a_1 20210311_101216_Thick 0.99179673
0066a_1 20210311_101216_Thick 0.5218243
0066a_1 20210311_101216_Thick 0.9931899
0066a_1 20210311_101216_Thick 0.9744349
0066a_1 20210311_101216_Thick 0.99963045
0066a_1 20210311_101216_Thick 0.5285721
0066a_1 20210311_101216_Thick 0.9897585
0066a_1 20210311_101216_Thick 0.99956924
0066a_1 20210311_101216_Thick 0.978555
0066a_1 20210311_101216_Thick 0.6536502
0066a_1 20210311_101216_Thick 0.99971575
0066a_1 20210311_101216_Thick 0.99944025
0066a_1 20210311_101216_Thick 0.993964
0066a_1 20210311_101216_Thick 0.9978846
0066a_1 20210311_101216_Thick 0.5166686
0066a_1 20210311_101216_Thick 0.94082075
0066a_1 20210311_101216_Thick 0.99859124
0066a_1 20210311_101216_Thick 0.9972898
0066a_1 20210311_101216_Thick 0.8194652
0066a_1 20210311_101216_Thick 0.99682707
0066a_1 20210311_101216_Thick 0.9999962
0066a_1 20210311_101216_Thick 0.6812978
0066a_1 20210311_101216_Thick 0.6689908
0066a_1 20210311_101216_Thick 0.9075754
0066a_1 20210311_101216_Thick 0.9181844
0066a_1 20210311_101216_Thick 0.87518436
0066a_1 20210311_101216_Thick 0.9858828
0066a_1 20210311_101216_Thick 0.9884282
0066a_1 20210311_101216_Thick 0.91566265
0066a_1 20210311_101216_Thick 0.965766
0066a_1 20210311_101216_Thick 0.6139601
0066a_1 20210311_101216_Thick 0.5408856
0066a_1 20210311_101216_Thick 0.99286133
0066a_1 20210311_101216_Thick 0.93084735
0066a_1 20210311_101216_Thick 0.7713233
0066a_1 20210311_101216_Thick 0.9356411
0066a_1 20210311_101216_Thick 0.92997533
0066a_1 20210311_101216_Thick 0.99315464
0066a_1 20210311_101216_Thick 0.9982882
0066a_1 20210311_101216_Thick 0.8402524
0066a_1 20210311_101216_Thick 0.67667675
0066a_1 20210311_101216_Thick 0.99979395
0066a_1 20210311_101216_Thick 0.9745112
0066a_1 20210311_101216_Thick 0.9203111
0066a_1 20210311_101216_Thick 0.6860663
0066a_1 20210311_101216_Thick 0.99751794
0066a_1 20210311_101216_Thick 0.6244248
0066a_1 20210311_101216_Thick 0.81143135
0066a_1 20210311_101216_Thick 0.98759544
0066a_1 20210311_101216_Thick 0.9992248
0066a_1 20210311_101216_Thick 0.9151631
0066a_1 20210311_101216_Thick 0.967884
0066a_1 20210311_101216_Thick 0.77684754
0066a_1 20210311_101216_Thick 0.59502095
0066a_1 20210311_101216_Thick 0.9884998
0066a_1 20210311_101216_Thick 0.8327475
0066a_1 20210311_101216_Thick 0.9670358
0066a_1 20210311_101216_Thick 0.7578667
0066a_1 20210311_101216_Thick 0.8213487
0066a_1 20210311_101216_Thick 0.8549391
0066a_1 20210311_101216_Thick 0.5055394
0066a_1 20210311_101216_Thick 0.99212074
0066a_1 20210311_101216_Thick 0.9878098
0066a_1 20210311_101216_Thick 0.8718317
0066a_1 20210311_101216_Thick 0.9594673
0066a_1 20210311_101216_Thick 0.97688204
0066a_1 20210311_101216_Thick 0.7705456
0066a_1 20210311_101216_Thick 0.5082554
0066a_1 20210311_101216_Thick 0.8965372
0066a_1 20210311_101216_Thick 0.70570976
0066a_1 20210311_101216_Thick 0.70724946
0066a_1 20210311_101216_Thick 0.9952082
0066a_1 20210311_101216_Thick 0.69190013
0066a_1 20210311_101216_Thick 0.9501927
0066a_1 20210311_101216_Thick 0.99500364
0066a_1 20210311_101216_Thick 0.9944841
0066a_1 20210311_101216_Thick 0.7557418
0066a_1 20210311_101216_Thick 0.8209478
0066a_1 20210311_101216_Thick 0.6091593
0066a_1 20210311_101216_Thick 0.9980914
0066a_1 20210311_101216_Thick 0.614431
0066a_1 20210311_101216_Thick 0.6686871
0066a_1 20210311_101216_Thick 0.65581393
0066a_1 20210311_101216_Thick 0.86647606
0066a_1 20210311_101216_Thick 0.8900159
0066a_1 20210311_101216_Thick 0.56872684
0066a_1 20210311_101216_Thick 0.9999752
0066a_1 20210311_101216_Thick 0.83344126
0066a_1 20210311_101325_Thick 0.9637286
0066a_1 20210311_101325_Thick 0.87295336
0066a_1 20210311_101325_Thick 0.94010144
0066a_1 20210311_101325_Thick 0.9048389
0066a_1 20210311_101325_Thick 0.58187515
0066a_1 20210311_101325_Thick 0.96447134
0066a_1 20210311_101325_Thick 0.9648792
0066a_1 20210311_101325_Thick 0.8491029
0066a_1 20210311_101325_Thick 0.9312859
0066a_1 20210311_101325_Thick 0.6187762
0066a_1 20210311_101325_Thick 0.88757575
0066a_1 20210311_101325_Thick 0.91748625
0066a_1 20210311_101325_Thick 0.9463138
0066a_1 20210311_101325_Thick 0.7381172
0066a_1 20210311_101325_Thick 0.6679419
0066a_1 20210311_101325_Thick 0.98710746
0066a_1 20210311_101325_Thick 0.99661356
0066a_1 20210311_101325_Thick 0.98779607
0066a_1 20210311_101325_Thick 0.6461076
0066a_1 20210311_101325_Thick 0.5109541
0066a_1 20210311_101325_Thick 0.6093606
0066a_1 20210311_101325_Thick 0.9965822
0066a_1 20210311_101325_Thick 0.9637148
0066a_1 20210311_101325_Thick 0.8196364
0066a_1 20210311_101325_Thick 0.8779145
0066a_1 20210311_101325_Thick 0.8298378
0066a_1 20210311_101325_Thick 0.86436635
0066a_1 20210311_101325_Thick 0.98147917
0066a_1 20210311_101325_Thick 0.98956585
0066a_1 20210311_101325_Thick 0.8788007
0066a_1 20210311_101325_Thick 0.90717113
0066a_1 20210311_101325_Thick 0.90412253
0066a_1 20210311_101325_Thick 0.88446486
0066a_1 20210311_101325_Thick 0.9750959
0066a_1 20210311_101325_Thick 0.91432595
0066a_1 20210311_101325_Thick 0.989461
0066a_1 20210311_101325_Thick 0.9974796
0066a_1 20210311_101325_Thick 0.58895403
0066a_1 20210311_101325_Thick 0.85701704
0066a_1 20210311_101325_Thick 0.99961144
0066a_1 20210311_101325_Thick 0.8226745
0066a_1 20210311_101325_Thick 0.8280717
0066a_1 20210311_101325_Thick 0.67186075
0066a_1 20210311_101325_Thick 0.9974476
0066a_1 20210311_101325_Thick 0.506033
0066a_1 20210311_101325_Thick 0.87083787
0066a_1 20210311_101325_Thick 0.9099657
0066a_1 20210311_101325_Thick 0.9767173
0066a_1 20210311_101325_Thick 0.7301108
0066a_1 20210311_101325_Thick 0.8624474
0066a_1 20210311_101325_Thick 0.6400895
0066a_1 20210311_101325_Thick 0.99133235
0066a_1 20210311_101325_Thick 0.9850262
0066a_1 20210311_101325_Thick 0.7355509
0066a_1 20210311_101325_Thick 0.7503376
0066a_1 20210311_101325_Thick 0.90518457
0066a_1 20210311_101325_Thick 0.7731152
0066a_1 20210311_101325_Thick 0.9275821
0066a_1 20210311_101325_Thick 0.7676847
0066a_1 20210311_101325_Thick 0.9960652
0066a_1 20210311_101325_Thick 0.90236104
0066a_1 20210311_101325_Thick 0.69372356
0066a_1 20210311_101325_Thick 0.95584744
0066a_1 20210311_101325_Thick 0.99148655
0066a_1 20210311_101325_Thick 0.8103987
0066a_1 20210311_101325_Thick 0.99587375
0066a_1 20210311_101325_Thick 0.92967796
0066a_1 20210311_101325_Thick 0.996249
0066a_1 20210311_101325_Thick 0.9911652
0066a_1 20210311_101325_Thick 0.9862248
0066a_1 20210311_101325_Thick 0.9995097
0066a_1 20210311_101325_Thick 0.6797266
0066a_1 20210311_101325_Thick 0.9736068
0066a_1 20210311_101325_Thick 0.8074414
0066a_1 20210311_101325_Thick 0.96853715
0066a_1 20210311_101325_Thick 0.99876297
0066a_1 20210311_101325_Thick 0.9881911
0066a_1 20210311_101325_Thick 0.99993956
0066a_1 20210311_101325_Thick 0.77077997
0066a_1 20210311_101325_Thick 0.9823048
0066a_1 20210311_101325_Thick 0.6225266
0066a_1 20210311_101325_Thick 0.5010516
0066a_1 20210311_101325_Thick 0.9728052
0066a_1 20210311_101325_Thick 0.97185427
0066a_1 20210311_101325_Thick 0.9902968
0066a_1 20210311_101325_Thick 0.79271734
0066a_1 20210311_101325_Thick 0.72916204
0066a_1 20210311_101325_Thick 0.9913918
0066a_1 20210311_101325_Thick 0.95370424
0066a_1 20210311_101325_Thick 0.9887356
0066a_1 20210311_101325_Thick 0.6176465
0066a_1 20210311_101325_Thick 0.99888283
0066a_1 20210311_101325_Thick 0.92658824
0066a_1 20210311_101325_Thick 0.5703606
0066a_1 20210311_101325_Thick 0.55435777
0066a_1 20210311_101325_Thick 0.8577428
0066a_1 20210311_101325_Thick 0.9991744
0066a_1 20210311_101325_Thick 0.6085008
0066a_1 20210311_101325_Thick 0.8244243
0066a_1 20210311_101325_Thick 0.9218531
0066a_1 20210311_101325_Thick 0.83913064
0066a_1 20210311_101325_Thick 0.9437602
0066a_1 20210311_101325_Thick 0.5416271
0066a_1 20210311_101325_Thick 0.90270436
0066a_1 20210311_101325_Thick 0.8248634
0066a_1 20210311_101325_Thick 0.70643085
0066a_1 20210311_101325_Thick 0.6655051
0066a_1 20210311_101325_Thick 0.97636604
0066a_1 20210311_101325_Thick 0.98173577
0066a_1 20210311_101325_Thick 0.9988618
0066a_1 20210311_101325_Thick 0.99990916
0066a_1 20210311_101325_Thick 0.88854843
0066a_1 20210311_101325_Thick 0.5838207
0066a_1 20210311_101325_Thick 0.8841507
0066a_1 20210311_101325_Thick 0.87113315
0066a_1 20210311_101325_Thick 0.5888279
0066a_1 20210311_101325_Thick 0.8860643
0066a_1 20210311_101325_Thick 0.5015469
0066a_1 20210311_101325_Thick 0.7401158
0066a_1 20210311_101325_Thick 0.73519236
0066a_1 20210311_101325_Thick 0.74726737
0066a_1 20210311_101325_Thick 0.93604577
0066a_1 20210311_101325_Thick 0.5802655
0066a_1 20210311_101325_Thick 0.66641235
0066a_1 20210311_101325_Thick 0.81323856
0066a_1 20210311_101325_Thick 0.8772391
0066a_1 20210311_101325_Thick 0.5290229
0066a_1 20210311_101325_Thick 0.8819925
0066a_1 20210311_101325_Thick 0.5478383
0066a_1 20210311_101325_Thick 0.71634394
0066a_1 20210311_101325_Thick 0.8407468
0066a_1 20210311_101325_Thick 0.99595475
0066a_1 20210311_101325_Thick 0.59830207
0066a_1 20210311_101045_Thick 0.57525575
0066a_1 20210311_101045_Thick 0.9979442
0066a_1 20210311_101045_Thick 0.84596145
0066a_1 20210311_101045_Thick 0.96453357
0066a_1 20210311_101045_Thick 0.8110953
0066a_1 20210311_101045_Thick 0.8072979
0066a_1 20210311_101045_Thick 0.9557451
0066a_1 20210311_101045_Thick 0.84457403
0066a_1 20210311_101045_Thick 0.95896363
0066a_1 20210311_101045_Thick 0.8322909
0066a_1 20210311_101045_Thick 0.63056755
0066a_1 20210311_101045_Thick 0.88966125
0066a_1 20210311_101045_Thick 0.9947035
0066a_1 20210311_101045_Thick 0.8099431
0066a_1 20210311_101045_Thick 0.9927154
0066a_1 20210311_101045_Thick 0.9682675
0066a_1 20210311_101045_Thick 0.9596026
0066a_1 20210311_101045_Thick 0.96761227
0066a_1 20210311_101045_Thick 0.5734316
0066a_1 20210311_101045_Thick 0.63841283
0066a_1 20210311_101045_Thick 0.991861
0066a_1 20210311_101045_Thick 0.89106786
0066a_1 20210311_101045_Thick 0.71602404
0066a_1 20210311_101045_Thick 0.9946747
0066a_1 20210311_101045_Thick 0.9429316
0066a_1 20210311_101045_Thick 0.57444346
0066a_1 20210311_101045_Thick 0.5360623
0066a_1 20210311_101045_Thick 0.5903523
0066a_1 20210311_101045_Thick 0.9773466
0066a_1 20210311_101045_Thick 0.95531505
0066a_1 20210311_101045_Thick 0.63568246
0066a_1 20210311_101045_Thick 0.91458505
0066a_1 20210311_101045_Thick 0.9882079
0066a_1 20210311_101045_Thick 0.623566
0066a_1 20210311_101045_Thick 0.90078723
0066a_1 20210311_101045_Thick 0.9122559
0066a_1 20210311_101045_Thick 0.9741954
0066a_1 20210311_101045_Thick 0.83553255
0066a_1 20210311_101045_Thick 0.729123
0066a_1 20210311_101045_Thick 0.61104304
0066a_1 20210311_101045_Thick 0.8598697
0066a_1 20210311_101045_Thick 0.98105097
0066a_1 20210311_101045_Thick 0.8818012
0066a_1 20210311_101045_Thick 0.99868566
0066a_1 20210311_101045_Thick 0.8606338
0066a_1 20210311_101045_Thick 0.6326597
0066a_1 20210311_101045_Thick 0.84612656
0066a_1 20210311_101045_Thick 0.6681612
0066a_1 20210311_101045_Thick 0.90695703
0066a_1 20210311_101045_Thick 0.65018576
0066a_1 20210311_101045_Thick 0.83660465
0066a_1 20210311_101045_Thick 0.6995107
0066a_1 20210311_101045_Thick 0.98191124
0066a_1 20210311_101045_Thick 0.7757647
0066a_1 20210311_101045_Thick 0.6437812
0066a_1 20210311_101045_Thick 0.73591125
0066a_1 20210311_101045_Thick 0.83596736
0066a_1 20210311_101045_Thick 0.94826776
0066a_1 20210311_101045_Thick 0.90963453
0066a_1 20210311_101045_Thick 0.6347204
0066a_1 20210311_101045_Thick 0.94333583
0066a_1 20210311_101045_Thick 0.664478
0066a_1 20210311_101045_Thick 0.629795
0066a_1 20210311_101045_Thick 0.9723674
0066a_1 20210311_101045_Thick 0.6765304
0066a_1 20210311_101045_Thick 0.5257954
0066a_1 20210311_101045_Thick 0.8198789
0066a_1 20210311_101045_Thick 0.898446
0066a_1 20210311_101045_Thick 0.6443728
0066a_1 20210311_101125_Thick 0.5410933
0066a_1 20210311_101125_Thick 0.97412664
0066a_1 20210311_101125_Thick 0.7404732
0066a_1 20210311_101125_Thick 0.72895473
0066a_1 20210311_101125_Thick 0.5785595
0066a_1 20210311_101125_Thick 0.51092607
0066a_1 20210311_101125_Thick 0.9167602
0066a_1 20210311_101125_Thick 0.85218364
0066a_1 20210311_101125_Thick 0.6971099
0066a_1 20210311_101125_Thick 0.99986446
0066a_1 20210311_101125_Thick 0.64370084
0066a_1 20210311_101125_Thick 0.9635632
0066a_1 20210311_101125_Thick 0.64910907
0066a_1 20210311_101125_Thick 0.5781953
0066a_1 20210311_101125_Thick 0.99238986
0066a_1 20210311_101125_Thick 0.9929426
0066a_1 20210311_101125_Thick 0.98289204
0066a_1 20210311_101125_Thick 0.99786645
0066a_1 20210311_101125_Thick 0.9999162
0066a_1 20210311_101125_Thick 0.7502929
0066a_1 20210311_101125_Thick 0.96807665
0066a_1 20210311_101125_Thick 0.9964045
0066a_1 20210311_101125_Thick 0.91293466
0066a_1 20210311_101125_Thick 0.87359977
0066a_1 20210311_101125_Thick 0.53380114
0066a_1 20210311_101125_Thick 0.8232507
0066a_1 20210311_101125_Thick 0.95721716
0066a_1 20210311_101125_Thick 0.9971589
0066a_1 20210311_101125_Thick 0.88976103
0066a_1 20210311_101125_Thick 0.9957995
0066a_1 20210311_101125_Thick 0.9689437
0066a_1 20210311_101125_Thick 0.73465556
0066a_1 20210311_101125_Thick 0.8764128
0066a_1 20210311_101125_Thick 0.7692809
0066a_1 20210311_101125_Thick 0.9234231
0066a_1 20210311_101125_Thick 0.7678483
0066a_1 20210311_101125_Thick 0.93157816
0066a_1 20210311_101125_Thick 0.75708824
0066a_1 20210311_101125_Thick 0.68010366
0066a_1 20210311_101125_Thick 0.9958818
0066a_1 20210311_101125_Thick 0.9307592
0066a_1 20210311_101125_Thick 0.99659973
0066a_1 20210311_101125_Thick 0.7609391
0066a_1 20210311_101125_Thick 0.9518826
0066a_1 20210311_101125_Thick 0.982808
0066a_1 20210311_101125_Thick 0.9951315
0066a_1 20210311_101125_Thick 0.82028896
0066a_1 20210311_101125_Thick 0.84738654
0066a_1 20210311_101125_Thick 0.93470114
0066a_1 20210311_101125_Thick 0.9834009
0066a_1 20210311_101125_Thick 0.8240148
0066a_1 20210311_101125_Thick 0.6749968
0066a_1 20210311_101125_Thick 0.976289
0066a_1 20210311_101125_Thick 0.9968646
0066a_1 20210311_101125_Thick 0.9651952
0066a_1 20210311_101125_Thick 0.8513488
0066a_1 20210311_101125_Thick 0.99945813
0066a_1 20210311_101125_Thick 0.83834994
0066a_1 20210311_101125_Thick 0.6389763
0066a_1 20210311_101125_Thick 0.6215555
0066a_1 20210311_101125_Thick 0.94021547
0066a_1 20210311_101125_Thick 0.8791553
0066a_1 20210311_101125_Thick 0.54503673
0066a_1 20210311_101125_Thick 0.9735743
0066a_1 20210311_101125_Thick 0.9915856
0066a_1 20210311_101125_Thick 0.93845224
0066a_1 20210311_101125_Thick 0.7752542
0066a_1 20210311_101125_Thick 0.7157619
0066a_1 20210311_101125_Thick 0.861273
0066a_1 20210311_101125_Thick 0.9803704
0066a_1 20210311_101125_Thick 0.8510012
0066a_1 20210311_101125_Thick 0.8377179
0066a_1 20210311_101125_Thick 0.87217975
0066a_1 20210311_101125_Thick 0.99702173
0066a_1 20210311_101125_Thick 0.7868517
0066a_1 20210311_101125_Thick 0.7143107
0066a_1 20210311_101125_Thick 0.9259913
0066a_1 20210311_101125_Thick 0.5618665
0066a_1 20210311_101125_Thick 0.9786982
0066a_1 20210311_101125_Thick 0.531459
0066a_1 20210311_101125_Thick 0.5761561
0066a_1 20210311_101125_Thick 0.6147038
0066a_1 20210311_101125_Thick 0.73601687
0066a_1 20210311_101125_Thick 0.86458963
0066a_1 20210311_101125_Thick 0.9312585
0066a_1 20210311_101125_Thick 0.94726473
0066a_1 20210311_101125_Thick 0.5532206
0066a_1 20210311_101125_Thick 0.5752717
0066a_1 20210311_101125_Thick 0.8975103
0066a_1 20210311_101125_Thick 0.9693913
0066a_1 20210311_101125_Thick 0.8063652
0066a_1 20210311_101125_Thick 0.5183582
0066a_1 20210311_101125_Thick 0.9929999
0066a_1 20210311_101125_Thick 0.98469627
0066a_1 20210311_101125_Thick 0.5943896
0066a_1 20210311_101125_Thick 0.74842393
0066a_1 20210311_101125_Thick 0.95225644
0066a_1 20210311_101125_Thick 0.889397
0066a_1 20210311_101125_Thick 0.5698514
0066a_1 20210311_101125_Thick 0.809921
0066a_1 20210311_101125_Thick 0.9737549
0066a_1 20210311_101125_Thick 0.5017216
0066a_1 20210311_101125_Thick 0.82529783
0066a_1 20210311_101125_Thick 0.9996927
0066a_1 20210311_101125_Thick 0.5634837
0066a_1 20210311_101125_Thick 0.94452393
0066a_1 20210311_101125_Thick 0.99999285
0066a_1 20210311_101125_Thick 0.88372606
0066a_1 20210311_101304_Thick 0.6302712
0066a_1 20210311_101304_Thick 0.7410629
0066a_1 20210311_101304_Thick 0.9722979
0066a_1 20210311_101304_Thick 0.6385643
0066a_1 20210311_101304_Thick 0.9936799
0066a_1 20210311_101304_Thick 0.9986669
0066a_1 20210311_101304_Thick 0.9636375
0066a_1 20210311_101304_Thick 0.96621764
0066a_1 20210311_101304_Thick 0.8080391
0066a_1 20210311_101304_Thick 0.7565202
0066a_1 20210311_101304_Thick 0.6319374
0066a_1 20210311_101304_Thick 0.867619
0066a_1 20210311_101304_Thick 0.85400754
0066a_1 20210311_101304_Thick 0.6973603
0066a_1 20210311_101304_Thick 0.9984207
0066a_1 20210311_101304_Thick 0.59040445
0066a_1 20210311_101304_Thick 0.9998871
0066a_1 20210311_101304_Thick 0.99837023
0066a_1 20210311_101304_Thick 0.9985869
0066a_1 20210311_101304_Thick 0.63724065
0066a_1 20210311_101304_Thick 0.96662927
0066a_1 20210311_101304_Thick 0.9986399
0066a_1 20210311_101304_Thick 0.7726452
0066a_1 20210311_101304_Thick 0.92431045
0066a_1 20210311_101304_Thick 0.7613733
0066a_1 20210311_101304_Thick 0.99664104
0066a_1 20210311_101304_Thick 0.72783446
0066a_1 20210311_101304_Thick 0.54522234
0066a_1 20210311_101304_Thick 0.5020223
0066a_1 20210311_101304_Thick 0.6136894
0066a_1 20210311_101304_Thick 0.9279628
0066a_1 20210311_101304_Thick 0.8682673
0066a_1 20210311_101304_Thick 0.9119033
0066a_1 20210311_101304_Thick 0.6949167
0066a_1 20210311_101304_Thick 0.9665306
0066a_1 20210311_101304_Thick 0.99835396
0066a_1 20210311_101304_Thick 0.7256441
0066a_1 20210311_101304_Thick 0.994245
0066a_1 20210311_101304_Thick 0.7985912
0066a_1 20210311_101304_Thick 0.9936194
0066a_1 20210311_101304_Thick 0.8971973
0066a_1 20210311_101304_Thick 0.9611745
0066a_1 20210311_101304_Thick 0.9842079
0066a_1 20210311_101304_Thick 0.8284516
0066a_1 20210311_101304_Thick 0.9968059
0066a_1 20210311_101304_Thick 0.9971294
0066a_1 20210311_101304_Thick 0.87161326
0066a_1 20210311_101304_Thick 0.8359228
0066a_1 20210311_101304_Thick 0.9294018
0066a_1 20210311_101304_Thick 0.98178756
0066a_1 20210311_101304_Thick 0.9640814
0066a_1 20210311_101304_Thick 0.9752666
0066a_1 20210311_101304_Thick 0.91530037
0066a_1 20210311_101304_Thick 0.99801254
0066a_1 20210311_101304_Thick 0.746894
0066a_1 20210311_101304_Thick 0.78840774
0066a_1 20210311_101304_Thick 0.81523997
0066a_1 20210311_101304_Thick 0.87547445
0066a_1 20210311_101304_Thick 0.9398783
0066a_1 20210311_101304_Thick 0.7698623
0066a_1 20210311_101304_Thick 0.94106394
0066a_1 20210311_101304_Thick 0.94505095
0066a_1 20210311_101304_Thick 0.9813768
0066a_1 20210311_101304_Thick 0.99962366
0066a_1 20210311_101304_Thick 0.925255
0066a_1 20210311_101304_Thick 0.63251585
0066a_1 20210311_101304_Thick 0.67824674
0066a_1 20210311_101304_Thick 0.84916145
0066a_1 20210311_101304_Thick 0.67752934
0066a_1 20210311_101304_Thick 0.7458097
0066a_1 20210311_101304_Thick 0.53462636
0066a_1 20210311_101304_Thick 0.99875116
0066a_1 20210311_101304_Thick 0.9745889
0066a_1 20210311_101304_Thick 0.8959938
0066a_1 20210311_101304_Thick 0.96012807
0066a_1 20210311_101304_Thick 0.85027146
0066a_1 20210311_101304_Thick 0.5050016
0066a_1 20210311_101304_Thick 0.64130664
0066a_1 20210311_101304_Thick 0.99372125
0066a_1 20210311_101304_Thick 0.79255885
0066a_1 20210311_101304_Thick 0.5358618
0066a_1 20210311_101304_Thick 0.98998547
0066a_1 20210311_101304_Thick 0.5611888
0066a_1 20210311_101304_Thick 0.8253798
0066a_1 20210311_101304_Thick 0.6621747
0066a_1 20210311_101304_Thick 0.9836289
0066a_1 20210311_101304_Thick 0.56378174
0066a_1 20210311_101304_Thick 0.73287314
0066a_1 20210311_101304_Thick 0.9422224
0066a_1 20210311_101304_Thick 0.999997
0066a_1 20210311_101304_Thick 0.98828155
0066a_1 20210311_101304_Thick 0.8449611
0066a_1 20210311_101304_Thick 0.92144716
0066a_1 20210311_101304_Thick 0.6129314
0066a_1 20210311_101304_Thick 0.85784507
0066a_1 20210311_101304_Thick 0.9962126
0066a_1 20210311_101304_Thick 0.9057008
0066a_1 20210311_101304_Thick 0.9986596
0066a_1 20210311_101304_Thick 0.70728487
0066a_1 20210311_101304_Thick 0.6830764
0066a_1 20210311_101304_Thick 0.5411234
0066a_1 20210311_101304_Thick 0.9253127
0066a_1 20210311_101304_Thick 0.7753035
0066a_1 20210311_101304_Thick 0.50268537
0066a_1 20210311_101304_Thick 0.937635
0066a_1 20210311_101304_Thick 0.73327047
0066a_1 20210311_101304_Thick 0.88769466
0066a_1 20210311_101304_Thick 0.529016
0066a_1 20210311_101304_Thick 0.61784685
0066a_1 20210311_101304_Thick 0.6105046
0066a_1 20210311_101304_Thick 0.9582785
0066a_1 20210311_101304_Thick 0.56395894
0066a_1 20210311_101304_Thick 0.7790691
0066a_1 20210311_101304_Thick 0.81992793
0066a_1 20210311_101304_Thick 0.8415663
0066a_1 20210311_101304_Thick 0.9529121
0066a_1 20210311_101304_Thick 0.90131974
0066a_1 20210311_101304_Thick 0.5759239
0066a_1 20210311_101304_Thick 0.7056848
0066a_1 20210311_101304_Thick 0.53390056
0066a_1 20210311_101304_Thick 0.6690144
0066a_1 20210311_101304_Thick 0.97843176
0066a_1 20210311_101304_Thick 0.99103165
0066a_1 20210311_101304_Thick 0.590256
0066a_1 20210311_101304_Thick 0.5684975
0066a_1 20210311_101304_Thick 0.9996258
0066a_1 20210311_101304_Thick 0.9862071
0066a_1 20210311_101304_Thick 0.969343
0066a_1 20210311_100936_Thick 0.9965313
0066a_1 20210311_100936_Thick 0.8502214
0066a_1 20210311_100936_Thick 0.6817032
0066a_1 20210311_100936_Thick 0.8992227
0066a_1 20210311_100936_Thick 0.9709354
0066a_1 20210311_100936_Thick 0.79878014
0066a_1 20210311_100936_Thick 0.9827791
0066a_1 20210311_100936_Thick 0.94144
0066a_1 20210311_100936_Thick 0.9980433
0066a_1 20210311_100936_Thick 0.9550074
0066a_1 20210311_100936_Thick 0.85091174
0066a_1 20210311_100936_Thick 0.8701502
0066a_1 20210311_100936_Thick 0.8954961
0066a_1 20210311_100936_Thick 0.77298206
0066a_1 20210311_100936_Thick 0.64156365
0066a_1 20210311_100936_Thick 0.9292826
0066a_1 20210311_100936_Thick 0.99188626
0066a_1 20210311_100936_Thick 0.8084006
0066a_1 20210311_100936_Thick 0.8951827
0066a_1 20210311_100936_Thick 0.5490753
0066a_1 20210311_100936_Thick 0.7323207
0066a_1 20210311_100936_Thick 0.9947693
0066a_1 20210311_100936_Thick 0.99084985
0066a_1 20210311_100936_Thick 0.74677694
0066a_1 20210311_100936_Thick 0.7972038
0066a_1 20210311_100936_Thick 0.9987412
0066a_1 20210311_100936_Thick 0.9976642
0066a_1 20210311_100936_Thick 0.99655354
0066a_1 20210311_100936_Thick 0.9997235
0066a_1 20210311_100936_Thick 0.7296427
0066a_1 20210311_100936_Thick 0.7464465
0066a_1 20210311_100936_Thick 0.9973979
0066a_1 20210311_100936_Thick 0.992159
0066a_1 20210311_100936_Thick 0.99088705
0066a_1 20210311_100936_Thick 0.6391885
0066a_1 20210311_100936_Thick 0.9804828
0066a_1 20210311_100936_Thick 0.9942525
0066a_1 20210311_100936_Thick 0.99454886
0066a_1 20210311_100936_Thick 0.8693875
0066a_1 20210311_100936_Thick 0.51933515
0066a_1 20210311_100936_Thick 0.9664007
0066a_1 20210311_100936_Thick 0.9132255
0066a_1 20210311_100936_Thick 0.8826778
0066a_1 20210311_100936_Thick 0.6624957
0066a_1 20210311_100936_Thick 0.9201829
0066a_1 20210311_100936_Thick 0.8613664
0066a_1 20210311_100936_Thick 0.96216184
0066a_1 20210311_100936_Thick 0.7006991
0066a_1 20210311_100936_Thick 0.680414
0066a_1 20210311_100936_Thick 0.56317526
0066a_1 20210311_100936_Thick 0.6243334
0066a_1 20210311_100936_Thick 0.96737814
0066a_1 20210311_100936_Thick 0.6582954
0066a_1 20210311_100936_Thick 0.9348776
0066a_1 20210311_100936_Thick 0.67000353
0066a_1 20210311_100936_Thick 0.63481796
0066a_1 20210311_100936_Thick 0.8054656
0066a_1 20210311_100936_Thick 0.54068273
0066a_1 20210311_100936_Thick 0.8972922
0066a_1 20210311_100936_Thick 0.80307174
0066a_1 20210311_100936_Thick 0.9616135
0066a_1 20210311_100936_Thick 0.9371154
0066a_1 20210311_100936_Thick 0.98135936
0066a_1 20210311_100936_Thick 0.74624944
0066a_1 20210311_100936_Thick 0.7269587
0066a_1 20210311_100936_Thick 0.9585804
0066a_1 20210311_100936_Thick 0.9941596
0066a_1 20210311_100936_Thick 0.9475852
0066a_1 20210311_100936_Thick 0.50675964
0066a_1 20210311_100936_Thick 0.9066994
0066a_1 20210311_100936_Thick 0.7191302
0066a_1 20210311_100936_Thick 0.82225865
0066a_1 20210311_100936_Thick 0.97302127
0066a_1 20210311_100936_Thick 0.95503324
0066a_1 20210311_100936_Thick 0.9472569
0066a_1 20210311_100936_Thick 0.93166184
0066a_1 20210311_100936_Thick 0.7880942
0066a_1 20210311_100936_Thick 0.7377192
0066a_1 20210311_100936_Thick 0.92736304
0066a_1 20210311_100936_Thick 0.9926595
0066a_1 20210311_100936_Thick 0.9498227
0066a_1 20210311_100936_Thick 0.6859129
0066a_1 20210311_100936_Thick 0.7472516
0066a_1 20210311_100936_Thick 0.9481756
0066a_1 20210311_100936_Thick 0.7315518
0066a_1 20210311_100936_Thick 0.9292447
0066a_1 20210311_100936_Thick 0.8534765
0066a_1 20210311_100936_Thick 0.96614635
0066a_1 20210311_100936_Thick 0.7387722
0066a_1 20210311_100936_Thick 0.57010084
0066a_1 20210311_100936_Thick 0.9671784
0066a_1 20210311_100936_Thick 0.6867531
0066a_1 20210311_100936_Thick 0.93549937
0066a_1 20210311_100936_Thick 0.5950848
0066a_1 20210311_100936_Thick 0.87591624
0066a_1 20210311_100936_Thick 0.9699709
0066a_1 20210311_100936_Thick 0.91267735
0066a_1 20210311_100936_Thick 0.9135178
0066a_1 20210311_100936_Thick 0.5413114
0066a_1 20210311_101013_Thick 0.9290774
0066a_1 20210311_101013_Thick 0.6165137
0066a_1 20210311_101013_Thick 0.8746383
0066a_1 20210311_101013_Thick 0.67318416
0066a_1 20210311_101013_Thick 0.89874864
0066a_1 20210311_101013_Thick 0.9533481
0066a_1 20210311_101013_Thick 0.9713561
0066a_1 20210311_101013_Thick 0.8863514
0066a_1 20210311_101013_Thick 0.92250556
0066a_1 20210311_101013_Thick 0.5252386
0066a_1 20210311_101013_Thick 0.8516706
0066a_1 20210311_101013_Thick 0.726421
0066a_1 20210311_101013_Thick 0.694661
0066a_1 20210311_101013_Thick 0.6201014
0066a_1 20210311_101013_Thick 0.77008927
0066a_1 20210311_101013_Thick 0.58955765
0066a_1 20210311_101013_Thick 0.65677226
0066a_1 20210311_101013_Thick 0.54190844
0066a_1 20210311_101013_Thick 0.9975606
0066a_1 20210311_101013_Thick 0.7042227
0066a_1 20210311_101013_Thick 0.68555284
0066a_1 20210311_101013_Thick 0.8328013
0066a_1 20210311_101013_Thick 0.99317884
0066a_1 20210311_101013_Thick 0.95348895
0066a_1 20210311_101013_Thick 0.9916238
0066a_1 20210311_101013_Thick 0.779798
0066a_1 20210311_101013_Thick 0.9756824
0066a_1 20210311_101013_Thick 0.9916447
0066a_1 20210311_101013_Thick 0.6946927
0066a_1 20210311_101013_Thick 0.500546
0066a_1 20210311_101013_Thick 0.99921715
0066a_1 20210311_101013_Thick 0.575015
0066a_1 20210311_101013_Thick 0.9307197
0066a_1 20210311_101013_Thick 0.91148967
0066a_1 20210311_101013_Thick 0.96860147
0066a_1 20210311_101013_Thick 0.98220384
0066a_1 20210311_101013_Thick 0.9908682
0066a_1 20210311_101013_Thick 0.7476783
0066a_1 20210311_101013_Thick 0.89874035
0066a_1 20210311_101013_Thick 0.83079517
0066a_1 20210311_101013_Thick 0.7768075
0066a_1 20210311_101013_Thick 0.6713132
0066a_1 20210311_101013_Thick 0.62134993
0066a_1 20210311_101013_Thick 0.99517787
0066a_1 20210311_101013_Thick 0.531059
0066a_1 20210311_101013_Thick 0.56437445
0066a_1 20210311_101013_Thick 0.9916962
0066a_1 20210311_101013_Thick 0.71054316
0066a_1 20210311_101013_Thick 0.52393496
0066a_1 20210311_101013_Thick 0.86138606
0066a_1 20210311_101013_Thick 0.58091116
0066a_1 20210311_101013_Thick 0.61301756
0066a_1 20210311_101013_Thick 0.952414
0066a_1 20210311_101013_Thick 0.8840398
0066a_1 20210311_101013_Thick 0.9855107
0066a_1 20210311_101013_Thick 0.63058937
0066a_1 20210311_101013_Thick 0.5279043
0066a_1 20210311_101013_Thick 0.83692074
0066a_1 20210311_101013_Thick 0.8871479
0066a_1 20210311_101013_Thick 0.69133955
0066a_1 20210311_101013_Thick 0.660051
0066a_1 20210311_101152_Thick 0.8171751
0066a_1 20210311_101152_Thick 0.96598434
0066a_1 20210311_101152_Thick 0.9592883
0066a_1 20210311_101152_Thick 0.8943877
0066a_1 20210311_101152_Thick 0.95155454
0066a_1 20210311_101152_Thick 0.8603705
0066a_1 20210311_101152_Thick 0.72368425
0066a_1 20210311_101152_Thick 0.9295331
0066a_1 20210311_101152_Thick 0.80819017
0066a_1 20210311_101152_Thick 0.57078964
0066a_1 20210311_101152_Thick 0.6451493
0066a_1 20210311_101152_Thick 0.98380923
0066a_1 20210311_101152_Thick 0.78896016
0066a_1 20210311_101152_Thick 0.98375434
0066a_1 20210311_101152_Thick 0.9778751
0066a_1 20210311_101152_Thick 0.97624934
0066a_1 20210311_101152_Thick 0.6240844
0066a_1 20210311_101152_Thick 0.9865519
0066a_1 20210311_101152_Thick 0.71124977
0066a_1 20210311_101152_Thick 0.9988937
0066a_1 20210311_101152_Thick 0.667841
0066a_1 20210311_101152_Thick 0.55583185
0066a_1 20210311_101152_Thick 0.97027236
0066a_1 20210311_101152_Thick 0.56882393
0066a_1 20210311_101152_Thick 0.85473496
0066a_1 20210311_101152_Thick 0.99075454
0066a_1 20210311_101152_Thick 0.91123646
0066a_1 20210311_101152_Thick 0.8021226
0066a_1 20210311_101152_Thick 0.63378394
0066a_1 20210311_101152_Thick 0.9093239
0066a_1 20210311_101152_Thick 0.9836232
0066a_1 20210311_101152_Thick 0.8281956
0066a_1 20210311_101152_Thick 0.98640347
0066a_1 20210311_101152_Thick 0.9803979
0066a_1 20210311_101152_Thick 0.96411914
0066a_1 20210311_101152_Thick 0.71843964
0066a_1 20210311_101152_Thick 0.98422813
0066a_1 20210311_101152_Thick 0.8650962
0066a_1 20210311_101152_Thick 0.7689039
0066a_1 20210311_101152_Thick 0.60310596
0066a_1 20210311_101152_Thick 0.9997893
0066a_1 20210311_101152_Thick 0.9731128
0066a_1 20210311_101152_Thick 0.8371287
0066a_1 20210311_101152_Thick 0.95175743
0066a_1 20210311_101152_Thick 0.7887321
0066a_1 20210311_101152_Thick 0.50774395
0066a_1 20210311_101152_Thick 0.7656398
0066a_1 20210311_101152_Thick 0.9942825
0066a_1 20210311_101152_Thick 0.78072923
0066a_1 20210311_101152_Thick 0.6051438
0066a_1 20210311_101152_Thick 0.8347342
0066a_1 20210311_101152_Thick 0.72062063
0066a_1 20210311_101152_Thick 0.8704679
0066a_1 20210311_101152_Thick 0.9784697
0066a_1 20210311_101152_Thick 0.97577626
0066a_1 20210311_101152_Thick 0.98002553
0066a_1 20210311_101152_Thick 0.633795
0066a_1 20210311_101152_Thick 0.90615106
0066a_1 20210311_101152_Thick 0.59056705
0066a_1 20210311_101152_Thick 0.98065156
0066a_1 20210311_101152_Thick 0.8826244
0066a_1 20210311_101152_Thick 0.9422986
0066a_1 20210311_101152_Thick 0.9474974
0066a_1 20210311_101152_Thick 0.5009723
0066a_1 20210311_101152_Thick 0.99954057
0066a_1 20210311_101152_Thick 0.5804786
0066a_1 20210311_101152_Thick 0.96680015
0066a_1 20210311_101152_Thick 0.9870776
0066a_1 20210311_101152_Thick 0.92777497
0066a_1 20210311_101152_Thick 0.93513805
0066a_1 20210311_101152_Thick 0.8423848
0066a_1 20210311_101152_Thick 0.87317437
0066a_1 20210311_101152_Thick 0.7347933
0066a_1 20210311_101152_Thick 0.8169502
0066a_1 20210311_101152_Thick 0.7962134
0066a_1 20210311_101152_Thick 0.91153324
0066a_1 20210311_101152_Thick 0.9030589
0066a_1 20210311_101152_Thick 0.8172726
0066a_1 20210311_101152_Thick 0.95883274
0066a_1 20210311_101152_Thick 0.9998709
0066a_1 20210311_101152_Thick 0.9330287
0066a_1 20210311_101152_Thick 0.99200577
0066a_1 20210311_101152_Thick 0.8956092
0066a_1 20210311_101152_Thick 0.8723488
0066a_1 20210311_101152_Thick 0.9909781
0066a_1 20210311_101152_Thick 0.94616437
0066a_1 20210311_101152_Thick 0.6086525
0066a_1 20210311_101152_Thick 0.68040836
0066a_1 20210311_101152_Thick 0.8939198
0066a_1 20210311_101406_Thick 0.63464266
0066a_1 20210311_101406_Thick 0.99180967
0066a_1 20210311_101406_Thick 0.8838202
0066a_1 20210311_101406_Thick 0.66406065
0066a_1 20210311_101406_Thick 0.9928396
0066a_1 20210311_101406_Thick 0.94745207
0066a_1 20210311_101406_Thick 0.95480984
0066a_1 20210311_101406_Thick 0.96071136
0066a_1 20210311_101406_Thick 0.8892309
0066a_1 20210311_101406_Thick 0.9678105
0066a_1 20210311_101406_Thick 0.75831044
0066a_1 20210311_101406_Thick 0.8605859
0066a_1 20210311_101406_Thick 0.8714146
0066a_1 20210311_101406_Thick 0.99964726
0066a_1 20210311_101406_Thick 0.5205614
0066a_1 20210311_101406_Thick 0.9978422
0066a_1 20210311_101406_Thick 0.72839445
0066a_1 20210311_101406_Thick 0.9867137
0066a_1 20210311_101406_Thick 0.9978004
0066a_1 20210311_101406_Thick 0.997867
0066a_1 20210311_101406_Thick 0.72098404
0066a_1 20210311_101406_Thick 0.52271956
0066a_1 20210311_101406_Thick 0.94797105
0066a_1 20210311_101406_Thick 0.51264447
0066a_1 20210311_101406_Thick 0.98739386
0066a_1 20210311_101406_Thick 0.59580904
0066a_1 20210311_101406_Thick 0.9999647
0066a_1 20210311_101406_Thick 0.80879176
0066a_1 20210311_101406_Thick 0.5602244
0066a_1 20210311_101406_Thick 0.9864385
0066a_1 20210311_101406_Thick 0.93740755
0066a_1 20210311_101406_Thick 0.7807857
0066a_1 20210311_101406_Thick 0.8098029
0066a_1 20210311_101406_Thick 0.99773884
0066a_1 20210311_101406_Thick 0.68967
0066a_1 20210311_101406_Thick 0.8065671
0066a_1 20210311_101406_Thick 0.59200746
0066a_1 20210311_101406_Thick 0.5428431
0066a_1 20210311_101406_Thick 0.9163662
0066a_1 20210311_101406_Thick 0.8275221
0066a_1 20210311_101406_Thick 0.6920017
0066a_1 20210311_101406_Thick 0.9381369
0066a_1 20210311_101406_Thick 0.9872716
0066a_1 20210311_101406_Thick 0.9608605
0066a_1 20210311_101406_Thick 0.9419102
0066a_1 20210311_101406_Thick 0.64131725
0066a_1 20210311_101406_Thick 0.9178649
0066a_1 20210311_101406_Thick 0.97838736
0066a_1 20210311_101406_Thick 0.5331011
0066a_1 20210311_101406_Thick 0.5189804
0066a_1 20210311_101406_Thick 0.50128406
0066a_1 20210311_101406_Thick 0.91636515
0066a_1 20210311_101406_Thick 0.99427104
0066a_1 20210311_101406_Thick 0.97236
0066a_1 20210311_101406_Thick 0.66760755
0066a_1 20210311_101406_Thick 0.90659004
0066a_1 20210311_101406_Thick 0.65064317
0066a_1 20210311_101406_Thick 0.63466007
0066a_1 20210311_101406_Thick 0.7908181
0066a_1 20210311_101406_Thick 0.9760753
0066a_1 20210311_101406_Thick 0.58038443
0066a_1 20210311_101406_Thick 0.93845594
0066a_1 20210311_101406_Thick 0.99981254
0066a_1 20210311_101406_Thick 0.7963802
0066a_1 20210311_101406_Thick 0.91708374
0066a_1 20210311_101406_Thick 0.89302146
0066a_1 20210311_101406_Thick 0.7177475
0066a_1 20210311_101406_Thick 0.7689799
0066a_1 20210311_101406_Thick 0.9732351
0066a_1 20210311_101406_Thick 0.85745436
0066a_1 20210311_101406_Thick 0.7783066
0066a_1 20210311_101406_Thick 0.6161949
0066a_1 20210311_101406_Thick 0.5311505
0066a_1 20210311_101406_Thick 0.9489501
0066a_1 20210311_101406_Thick 0.5947417
0066a_1 20210311_101406_Thick 0.9738461
0066a_1 20210311_101406_Thick 0.78354895
0066a_1 20210311_101406_Thick 0.97187185
0066a_1 20210311_101406_Thick 0.6284527
0066a_1 20210311_101406_Thick 0.8897774
0066a_1 20210311_101406_Thick 0.5868923
0066a_1 20210311_101406_Thick 0.8328246
0066a_1 20210311_101406_Thick 0.90392476
0066a_1 20210311_101406_Thick 0.92786473
0066a_1 20210311_101406_Thick 0.9934081
0066a_1 20210311_101406_Thick 0.89537776
0066a_1 20210311_101406_Thick 0.98320526
0066a_1 20210311_101406_Thick 0.94417495
0066a_1 20210311_101406_Thick 0.89783484
0066a_1 20210311_101406_Thick 0.91033095
0066a_1 20210311_101406_Thick 0.93071264
0066a_1 20210311_101406_Thick 0.9729699
0066a_1 20210311_101406_Thick 0.89239687
0066a_1 20210311_101406_Thick 0.77684885
0066a_1 20210311_101406_Thick 0.9410712
0066a_1 20210311_101406_Thick 0.95524055
0066a_1 20210311_101406_Thick 0.8624016
0066a_1 20210311_101406_Thick 0.8521893
0066a_1 20210311_101406_Thick 0.9875031
0066a_1 20210311_101406_Thick 0.9137076
0066a_1 20210311_101406_Thick 0.677608
0066a_1 20210311_101406_Thick 0.9110506
0066a_1 20210311_101406_Thick 0.68092096
0066a_1 20210311_101406_Thick 0.8828118
0066a_1 20210311_101406_Thick 0.9464911
0066a_1 20210311_101406_Thick 0.8677884
0066a_1 20210311_101406_Thick 0.918049
0066a_1 20210311_101406_Thick 0.6900164
0066a_1 20210311_101406_Thick 0.9398594
0066a_1 20210311_101406_Thick 0.9246389
0066a_1 20210311_101406_Thick 0.97307205
0066a_1 20210311_101406_Thick 0.94400394
0066a_1 20210311_101406_Thick 0.60064787
0066a_1 20210311_101406_Thick 0.60266256
0066a_1 20210311_101406_Thick 0.8146776
0066a_1 20210311_101406_Thick 0.99997306
0066a_1 20210311_101406_Thick 0.6302852
0066a_1 20210311_101406_Thick 0.5727064
0066a_1 20210311_101406_Thick 0.9583536
0066a_1 20210311_101406_Thick 0.9505603
0066a_1 20210311_101406_Thick 0.82919866
0066a_1 20210311_101406_Thick 0.96008605
0066a_1 20210311_101406_Thick 0.60029626
0066a_1 20210311_101406_Thick 0.98882884
0066a_1 20210311_101406_Thick 0.68324375
0066a_1 20210311_101406_Thick 0.9784612
0066a_1 20210311_101406_Thick 0.9214915
0066a_1 20210311_101346_Thick 0.6332253
0066a_1 20210311_101346_Thick 0.99290246
0066a_1 20210311_101346_Thick 0.56245774
0066a_1 20210311_101346_Thick 0.9202526
0066a_1 20210311_101346_Thick 0.9986858
0066a_1 20210311_101346_Thick 0.8657899
0066a_1 20210311_101346_Thick 0.9722138
0066a_1 20210311_101346_Thick 0.70969576
0066a_1 20210311_101346_Thick 0.8741031
0066a_1 20210311_101346_Thick 0.9896002
0066a_1 20210311_101346_Thick 0.9587925
0066a_1 20210311_101346_Thick 0.56322783
0066a_1 20210311_101346_Thick 0.6045543
0066a_1 20210311_101346_Thick 0.5654586
0066a_1 20210311_101346_Thick 0.9068993
0066a_1 20210311_101346_Thick 0.9490431
0066a_1 20210311_101346_Thick 0.7974608
0066a_1 20210311_101346_Thick 0.6918147
0066a_1 20210311_101346_Thick 0.95317096
0066a_1 20210311_101346_Thick 0.9902615
0066a_1 20210311_101346_Thick 0.92190164
0066a_1 20210311_101346_Thick 0.9957982
0066a_1 20210311_101346_Thick 0.9820909
0066a_1 20210311_101346_Thick 0.9904337
0066a_1 20210311_101346_Thick 0.7677335
0066a_1 20210311_101346_Thick 0.93837965
0066a_1 20210311_101346_Thick 0.9842211
0066a_1 20210311_101346_Thick 0.753062
0066a_1 20210311_101346_Thick 0.9595251
0066a_1 20210311_101346_Thick 0.98118067
0066a_1 20210311_101346_Thick 0.54865193
0066a_1 20210311_101346_Thick 0.9154397
0066a_1 20210311_101346_Thick 0.73524916
0066a_1 20210311_101346_Thick 0.9994848
0066a_1 20210311_101346_Thick 0.8272659
0066a_1 20210311_101346_Thick 0.6246766
0066a_1 20210311_101346_Thick 0.9695584
0066a_1 20210311_101346_Thick 0.99749786
0066a_1 20210311_101346_Thick 0.8805283
0066a_1 20210311_101346_Thick 0.9837789
0066a_1 20210311_101346_Thick 0.95340496
0066a_1 20210311_101346_Thick 0.9228737
0066a_1 20210311_101346_Thick 0.92916936
0066a_1 20210311_101346_Thick 0.98587346
0066a_1 20210311_101346_Thick 0.58071893
0066a_1 20210311_101346_Thick 0.79475814
0066a_1 20210311_101346_Thick 0.9429955
0066a_1 20210311_101346_Thick 0.9669635
0066a_1 20210311_101346_Thick 0.9889415
0066a_1 20210311_101346_Thick 0.8169663
0066a_1 20210311_101346_Thick 0.8545167
0066a_1 20210311_101346_Thick 0.6599005
0066a_1 20210311_101346_Thick 0.88887966
0066a_1 20210311_101346_Thick 0.9350001
0066a_1 20210311_101346_Thick 0.77534646
0066a_1 20210311_101346_Thick 0.988618
0066a_1 20210311_101346_Thick 0.7458759
0066a_1 20210311_101346_Thick 0.95786005
0066a_1 20210311_101346_Thick 0.97658396
0066a_1 20210311_101346_Thick 0.9121577
0066a_1 20210311_101346_Thick 0.861833
0066a_1 20210311_101346_Thick 0.9117393
0066a_1 20210311_101346_Thick 0.57138515
0066a_1 20210311_101346_Thick 0.51499236
0066a_1 20210311_101346_Thick 0.69143915
0066a_1 20210311_101346_Thick 0.84205925
0066a_1 20210311_101346_Thick 0.9238534
0066a_1 20210311_101346_Thick 0.99438006
0066a_1 20210311_101346_Thick 0.8586104
0066a_1 20210311_101346_Thick 0.85519147
0066a_1 20210311_101346_Thick 0.9737389
0066a_1 20210311_101346_Thick 0.6523827
0066a_1 20210311_101346_Thick 0.92148787
0066a_1 20210311_101346_Thick 0.6075608
0066a_1 20210311_101346_Thick 0.9677968
0066a_1 20210311_101346_Thick 0.8541301
0066a_1 20210311_101346_Thick 0.9842455
0066a_1 20210311_101346_Thick 0.97424793
0066a_1 20210311_101346_Thick 0.98641586
0066a_1 20210311_101346_Thick 0.8567613
0066a_1 20210311_101346_Thick 0.95963717
0066a_1 20210311_101346_Thick 0.81959265
0066a_1 20210311_101346_Thick 0.9686357
0066a_1 20210311_101346_Thick 0.7004717
0066a_1 20210311_101346_Thick 0.9463031
0066a_1 20210311_101346_Thick 0.92710346
0066a_1 20210311_101346_Thick 0.5068541
0066a_1 20210311_101346_Thick 0.7339433
0066a_1 20210311_101346_Thick 0.9627377
0066a_1 20210311_101346_Thick 0.89463323
0066a_1 20210311_101346_Thick 0.99638855
0066a_1 20210311_101346_Thick 0.98957527
0066a_1 20210311_101346_Thick 0.5557507
0066a_1 20210311_101346_Thick 0.99781907
0066a_1 20210311_101346_Thick 0.67549765
0066a_1 20210311_101346_Thick 0.9998067
0066a_1 20210311_101346_Thick 0.78214604
0066a_1 20210311_101346_Thick 0.766641
0066a_1 20210311_101346_Thick 0.9450394
0066a_1 20210311_101346_Thick 0.9007119
0066a_1 20210311_101346_Thick 0.5474022
0066a_1 20210311_101346_Thick 0.9385341
0066a_1 20210311_101346_Thick 0.87501067
0066a_1 20210311_101346_Thick 0.9927285
0066a_1 20210311_101346_Thick 0.5883973
0066a_1 20210311_101346_Thick 0.5274973
0066a_1 20210311_101346_Thick 0.9056929
0066a_1 20210311_101346_Thick 0.72969174
0066a_1 20210311_101346_Thick 0.61266
0066a_1 20210311_101346_Thick 0.72719693
0066a_1 20210311_101346_Thick 0.87747294
0066a_1 20210311_101346_Thick 0.5619906
0066a_1 20210311_101346_Thick 0.86019737
0066a_1 20210311_101346_Thick 0.95003194
0066a_1 20210311_101346_Thick 0.8356707
0066a_1 20210311_101346_Thick 0.9804513
0066a_1 20210311_101346_Thick 0.89073753
0066a_1 20210311_101346_Thick 0.9986614
0066a_1 20210311_101346_Thick 0.97426605
0066a_1 20210311_101238_Thick 0.50331676
0066a_1 20210311_101238_Thick 0.9933849
0066a_1 20210311_101238_Thick 0.8924203
0066a_1 20210311_101238_Thick 0.9580214
0066a_1 20210311_101238_Thick 0.73148507
0066a_1 20210311_101238_Thick 0.9987576
0066a_1 20210311_101238_Thick 0.70066047
0066a_1 20210311_101238_Thick 0.99826497
0066a_1 20210311_101238_Thick 0.9733343
0066a_1 20210311_101238_Thick 0.9058963
0066a_1 20210311_101238_Thick 0.8704666
0066a_1 20210311_101238_Thick 0.9795926
0066a_1 20210311_101238_Thick 0.853404
0066a_1 20210311_101238_Thick 0.9921808
0066a_1 20210311_101238_Thick 0.65224653
0066a_1 20210311_101238_Thick 0.9000193
0066a_1 20210311_101238_Thick 0.71279573
0066a_1 20210311_101238_Thick 0.99889463
0066a_1 20210311_101238_Thick 0.9581987
0066a_1 20210311_101238_Thick 0.99986744
0066a_1 20210311_101238_Thick 0.59001964
0066a_1 20210311_101238_Thick 0.97419816
0066a_1 20210311_101238_Thick 0.99468297
0066a_1 20210311_101238_Thick 0.764597
0066a_1 20210311_101238_Thick 0.8756531
0066a_1 20210311_101238_Thick 0.97905946
0066a_1 20210311_101238_Thick 0.81116754
0066a_1 20210311_101238_Thick 0.9657188
0066a_1 20210311_101238_Thick 0.8006675
0066a_1 20210311_101238_Thick 0.9891556
0066a_1 20210311_101238_Thick 0.9346666
0066a_1 20210311_101238_Thick 0.836871
0066a_1 20210311_101238_Thick 0.8380859
0066a_1 20210311_101238_Thick 0.99104214
0066a_1 20210311_101238_Thick 0.6496533
0066a_1 20210311_101238_Thick 0.9215114
0066a_1 20210311_101238_Thick 0.9488209
0066a_1 20210311_101238_Thick 0.9233024
0066a_1 20210311_101238_Thick 0.91271377
0066a_1 20210311_101238_Thick 0.8401592
0066a_1 20210311_101238_Thick 0.5745716
0066a_1 20210311_101238_Thick 0.9965591
0066a_1 20210311_101238_Thick 0.959928
0066a_1 20210311_101238_Thick 0.9360226
0066a_1 20210311_101238_Thick 0.90686995
0066a_1 20210311_101238_Thick 0.85003716
0066a_1 20210311_101238_Thick 0.9690626
0066a_1 20210311_101238_Thick 0.9857606
0066a_1 20210311_101238_Thick 0.70817405
0066a_1 20210311_101238_Thick 0.9991359
0066a_1 20210311_101238_Thick 0.99385697
0066a_1 20210311_101238_Thick 0.9656988
0066a_1 20210311_101238_Thick 0.7154146
0066a_1 20210311_101238_Thick 0.56848115
0066a_1 20210311_101238_Thick 0.82122314
0066a_1 20210311_101238_Thick 0.78606486
0066a_1 20210311_101238_Thick 0.8632423
0066a_1 20210311_101238_Thick 0.9878555
0066a_1 20210311_101238_Thick 0.53112715
0066a_1 20210311_101238_Thick 0.9188787
0066a_1 20210311_101238_Thick 0.64899546
0066a_1 20210311_101238_Thick 0.998281
0066a_1 20210311_101238_Thick 0.9944437
0066a_1 20210311_101238_Thick 0.9514367
0066a_1 20210311_101238_Thick 0.9130615
0066a_1 20210311_101238_Thick 0.6638468
0066a_1 20210311_101238_Thick 0.93673533
0066a_1 20210311_101238_Thick 0.5462585
0066a_1 20210311_101238_Thick 0.9746619
0066a_1 20210311_101238_Thick 0.8375558
0066a_1 20210311_101238_Thick 0.5047253
0066a_1 20210311_101238_Thick 0.5056006
0066a_1 20210311_101238_Thick 0.9971083
0066a_1 20210311_101238_Thick 0.6559866
0066a_1 20210311_101238_Thick 0.800061
0066a_1 20210311_101238_Thick 0.96452636
0066a_1 20210311_101238_Thick 0.6886523
0066a_1 20210311_101238_Thick 0.9425379
0066a_1 20210311_101238_Thick 0.9997526
0066a_1 20210311_101238_Thick 0.8530968
0066a_1 20210311_101238_Thick 0.90042657
0066a_1 20210311_101238_Thick 0.96498615
0066a_1 20210311_101238_Thick 0.6541131
0066a_1 20210311_101238_Thick 0.9973978
0066a_1 20210311_101238_Thick 0.62876993
0066a_1 20210311_101238_Thick 0.9964521
0066a_1 20210311_101238_Thick 0.93675625
0066a_1 20210311_101238_Thick 0.8482162
0066a_1 20210311_101238_Thick 0.5851894
0066a_1 20210311_101238_Thick 0.8162524
0066a_1 20210311_101238_Thick 0.9538657
0066a_1 20210311_101238_Thick 0.6790039
0066a_1 20210311_101238_Thick 0.95944095
0066a_1 20210311_101238_Thick 0.8392683
0066a_1 20210311_101238_Thick 0.6415177
0066a_1 20210311_101238_Thick 0.77953374
0066a_1 20210311_101238_Thick 0.9528335
0066a_1 20210311_101238_Thick 0.54735774
0066a_1 20210311_101238_Thick 0.9002209
0066a_1 20210311_101238_Thick 0.9860206
0066a_1 20210311_101238_Thick 0.97476655
0066a_1 20210311_101238_Thick 0.74205905
0066a_1 20210311_101238_Thick 0.61155695
0066a_1 20210311_101238_Thick 0.6038965
0066a_1 20210311_101238_Thick 0.73288
0066a_1 20210311_101238_Thick 0.9854419
0066a_1 20210311_101238_Thick 0.75282115
0066a_1 20210311_101238_Thick 0.7473308
0068a_1 20210311_101732_Thick 0.7643124
0068a_1 20210311_101732_Thick 0.5179168
0068a_1 20210311_101732_Thick 0.89378667
0068a_1 20210311_101732_Thick 0.72596496
0068a_1 20210311_101732_Thick 0.99179935
0068a_1 20210311_102039_Thick 0.6027384
0068a_1 20210311_102039_Thick 0.8721555
0068a_1 20210311_102039_Thick 0.6881445
0068a_1 20210311_102039_Thick 0.51226544
0068a_1 20210311_101907_Thick 0.77190274
0068a_1 20210311_101907_Thick 0.7169404
0068a_1 20210311_101907_Thick 0.9339401
0068a_1 20210311_101756_Thick 0.8575732
0068a_1 20210311_101756_Thick 0.8724471
0068a_1 20210311_101927_Thick 0.5790599
0068a_1 20210311_101927_Thick 0.61705804
0068a_1 20210311_101927_Thick 0.6313916
0068a_1 20210311_101927_Thick 0.6558793
0068a_1 20210311_102016_Thick 0.74084836
0068a_1 20210311_102016_Thick 0.7189436
0068a_1 20210311_102016_Thick 0.8601344
0068a_1 20210311_102016_Thick 0.5169675
0068a_1 20210311_101822_Thick 0.90770173
0068a_1 20210311_101843_Thick 0.613647
0068a_1 20210311_101843_Thick 0.6493269
0068a_1 20210311_101843_Thick 0.6056553
0068a_1 20210311_101843_Thick 0.52136576
0068a_1 20210311_101843_Thick 0.7889117
0068a_1 20210311_102104_Thick 0.84869105
0068a_1 20210311_101950_Thick 0.5348669
0068a_1 20210311_101950_Thick 0.6074818
0068a_1 20210311_101950_Thick 0.8238472
0068a_1 20210311_101950_Thick 0.71578956
0068a_1 20210311_101950_Thick 0.63640565
0068a_1 20210311_101950_Thick 0.94875556
0068a_1 20210311_101950_Thick 0.64578116
0068a_1 20210311_101950_Thick 0.9108168
0068a_1 20210311_101950_Thick 0.9803067
0072a_1 20210311_103253_Thick 0.9860371
0072a_1 20210311_103253_Thick 0.59109414
0072a_1 20210311_103253_Thick 0.8836797
0072a_1 20210311_103628_Thick 0.8670021
0072a_1 20210311_103628_Thick 0.84363383
0072a_1 20210311_103538_Thick 0.8110141
0072a_1 20210311_103117_Thick 0.5574683
0072a_1 20210311_103431_Thick 0.59220743
0072a_1 20210311_103228_Thick 0.9468233
0072a_1 20210311_103403_Thick 0.85002244
0072a_1 20210311_103403_Thick 0.6913464
0072a_1 20210311_103316_Thick 0.55427635
0072a_1 20210311_103316_Thick 0.5142946
0072a_1 20210311_103316_Thick 0.5970684
0072a_1 20210311_103338_Thick 0.7514556
0074a_1 20210311_104254_Thick 0.99616325
0074a_1 20210311_104403_Thick 0.89388984
0074a_1 20210311_104403_Thick 0.559535
0074a_1 20210311_104403_Thick 0.6682911
0074a_1 20210311_104403_Thick 0.9081055
0074a_1 20210311_104136_Thick 0.85077006
0074a_1 20210311_104136_Thick 0.62358886
0074a_1 20210311_104136_Thick 0.996525
0074a_1 20210311_104136_Thick 0.95437455
0074a_1 20210311_104136_Thick 0.5582215
0074a_1 20210311_104136_Thick 0.7163657
0074a_1 20210311_104136_Thick 0.5193213
0074a_1 20210311_104136_Thick 0.5282764
0074a_1 20210311_104136_Thick 0.8911313
0074a_1 20210311_104136_Thick 0.6499136
0074a_1 20210311_104136_Thick 0.56694585
0074a_1 20210311_104136_Thick 0.57901496
0074a_1 20210311_104343_Thick 0.9300601
0074a_1 20210311_104424_Thick 0.8862579
0074a_1 20210311_104050_Thick 0.544691
0074a_1 20210311_104050_Thick 0.67969805
0074a_1 20210311_104050_Thick 0.935734
0074a_1 20210311_104050_Thick 0.8080164
0074a_1 20210311_104050_Thick 0.81038797
0074a_1 20210311_104050_Thick 0.91054255
0074a_1 20210311_104050_Thick 0.9661537
0074a_1 20210311_104050_Thick 0.7242811
0074a_1 20210311_104050_Thick 0.9877122
0074a_1 20210311_104204_Thick 0.96591884
0074a_1 20210311_104204_Thick 0.71929187
0074a_1 20210311_104204_Thick 0.97762054
0074a_1 20210311_104111_Thick 0.7937549
0074a_1 20210311_104111_Thick 0.7294796
0074a_1 20210311_104111_Thick 0.5614216
0074a_1 20210311_104111_Thick 0.6301623
0074a_1 20210311_104111_Thick 0.523751
0074a_1 20210311_104111_Thick 0.95733327
0074a_1 20210311_104111_Thick 0.84389037
0074a_1 20210311_104008_Thick 0.555377
0074a_1 20210311_104008_Thick 0.999816
0074a_1 20210311_104008_Thick 0.9477352
0074a_1 20210311_104008_Thick 0.6417493
0074a_1 20210311_104008_Thick 0.53005946
0074a_1 20210311_104008_Thick 0.70114386
0074a_1 20210311_104319_Thick 0.98052627
0074a_1 20210311_104319_Thick 0.5670209
0074a_1 20210311_104319_Thick 0.6750094
0074a_1 20210311_104319_Thick 0.919956
0074a_1 20210311_104319_Thick 0.5354282
0074a_1 20210311_104227_Thick 0.58290017
0074a_1 20210311_104027_Thick 0.8241897
0074a_1 20210311_104027_Thick 0.53721195
0074a_1 20210311_104027_Thick 0.994463
0074a_1 20210311_104027_Thick 0.5720208
0074a_1 20210311_104027_Thick 0.5301519
0074a_1 20210311_104027_Thick 0.9230447
0076a_1 20210311_105201_Thick 0.6363799
0076a_1 20210311_105201_Thick 0.9986864
0076a_1 20210311_105201_Thick 0.99265665
0076a_1 20210311_105201_Thick 0.98170483
0076a_1 20210311_105201_Thick 0.6881826
0076a_1 20210311_105201_Thick 0.93155605
0076a_1 20210311_105201_Thick 0.99417007
0076a_1 20210311_105201_Thick 0.9187281
0076a_1 20210311_105201_Thick 0.960996
0076a_1 20210311_105201_Thick 0.9927303
0076a_1 20210311_105201_Thick 0.9259205
0076a_1 20210311_105201_Thick 0.95189166
0076a_1 20210311_105201_Thick 0.6184223
0076a_1 20210311_105201_Thick 0.5429655
0076a_1 20210311_105201_Thick 0.6442005
0076a_1 20210311_105201_Thick 0.88282543
0076a_1 20210311_105114_Thick 0.5784238
0076a_1 20210311_105114_Thick 0.9849487
0076a_1 20210311_105114_Thick 0.5648798
0076a_1 20210311_105114_Thick 0.7198918
0076a_1 20210311_105114_Thick 0.84670264
0076a_1 20210311_105138_Thick 0.9986552
0076a_1 20210311_105138_Thick 0.93731546
0076a_1 20210311_105138_Thick 0.9788062
0076a_1 20210311_105138_Thick 0.8162498
0076a_1 20210311_105138_Thick 0.85259414
0076a_1 20210311_105138_Thick 0.978674
0076a_1 20210311_105138_Thick 0.926
0076a_1 20210311_105138_Thick 0.64076626
0076a_1 20210311_105138_Thick 0.9729375
0076a_1 20210311_105138_Thick 0.9018905
0076a_1 20210311_105138_Thick 0.9617617
0076a_1 20210311_105138_Thick 0.9214843
0076a_1 20210311_105138_Thick 0.659538
0076a_1 20210311_105138_Thick 0.9814388
0076a_1 20210311_105138_Thick 0.54144037
0076a_1 20210311_105138_Thick 0.803677
0076a_1 20210311_105138_Thick 0.99627197
0076a_1 20210311_105138_Thick 0.50327086
0076a_1 20210311_105138_Thick 0.5136017
0076a_1 20210311_105048_Thick 0.8912518
0076a_1 20210311_105048_Thick 0.9118756
0076a_1 20210311_105048_Thick 0.71706796
0076a_1 20210311_105048_Thick 0.7167482
0076a_1 20210311_105048_Thick 0.9727613
0076a_1 20210311_105048_Thick 0.916649
0076a_1 20210311_105048_Thick 0.64396346
0076a_1 20210311_104933_Thick 0.83164734
0076a_1 20210311_104933_Thick 0.9053061
0076a_1 20210311_104933_Thick 0.6915719
0076a_1 20210311_104933_Thick 0.76654166
0076a_1 20210311_104933_Thick 0.739567
0076a_1 20210311_104933_Thick 0.95701927
0076a_1 20210311_104933_Thick 0.6490857
0076a_1 20210311_104908_Thick 0.941181
0076a_1 20210311_104908_Thick 0.95380783
0076a_1 20210311_104908_Thick 0.9685291
0076a_1 20210311_104908_Thick 0.9876193
0076a_1 20210311_104908_Thick 0.9811048
0076a_1 20210311_104908_Thick 0.76813185
0076a_1 20210311_104908_Thick 0.89602447
0076a_1 20210311_105028_Thick 0.72348756
0076a_1 20210311_105028_Thick 0.7846927
0076a_1 20210311_105028_Thick 0.8112343
0076a_1 20210311_105028_Thick 0.82646215
0076a_1 20210311_104759_Thick 0.9559309
0076a_1 20210311_104759_Thick 0.84617734
0076a_1 20210311_104759_Thick 0.63508326
0076a_1 20210311_104759_Thick 0.99981433
0076a_1 20210311_104759_Thick 0.6695525
0076a_1 20210311_104759_Thick 0.7359965
0076a_1 20210311_104759_Thick 0.99563724
0076a_1 20210311_104759_Thick 0.52173215
0076a_1 20210311_104759_Thick 0.6975437
0076a_1 20210311_104759_Thick 0.965151
0076a_1 20210311_104759_Thick 0.5670039
0076a_1 20210311_104843_Thick 0.9701866
0076a_1 20210311_104843_Thick 0.7991746
0076a_1 20210311_104843_Thick 0.9754049
0076a_1 20210311_104843_Thick 0.9956332
0076a_1 20210311_104843_Thick 0.8967248
0076a_1 20210311_104843_Thick 0.8835039
0076a_1 20210311_104843_Thick 0.98348296
0076a_1 20210311_104843_Thick 0.99636793
0076a_1 20210311_104843_Thick 0.6761392
0076a_1 20210311_104843_Thick 0.8075233
0076a_1 20210311_104843_Thick 0.82554734
0076a_1 20210311_104843_Thick 0.9288864
0076a_1 20210311_104843_Thick 0.8533707
0076a_1 20210311_104843_Thick 0.70081866
0076a_1 20210311_104843_Thick 0.50596946
0076a_1 20210311_104843_Thick 0.8377701
0076a_1 20210311_104819_Thick 0.65553164
0076a_1 20210311_104819_Thick 0.9957889
0076a_1 20210311_104819_Thick 0.7856768
0076a_1 20210311_104819_Thick 0.5883688
0076a_1 20210311_104819_Thick 0.88508034
0076a_1 20210311_104819_Thick 0.63380957
0076a_1 20210311_105000_Thick 0.9185091
0076a_1 20210311_105000_Thick 0.9963846
0076a_1 20210311_105000_Thick 0.99593544
0076a_1 20210311_105000_Thick 0.71636266
0076a_1 20210311_105000_Thick 0.5109863
0076a_1 20210311_105000_Thick 0.73890203
0076a_1 20210311_105000_Thick 0.73174644
0076a_1 20210311_105000_Thick 0.71104485
0076a_1 20210311_105000_Thick 0.9310849
0078a_1 20210311_105530_Thick 0.7581327
0078a_1 20210311_105530_Thick 0.9639262
0078a_1 20210311_105705_Thick 0.70544887
0078a_1 20210311_105705_Thick 0.529377
0078a_1 20210311_105705_Thick 0.5094805
0078a_1 20210311_105554_Thick 0.9005213
0078a_1 20210311_105554_Thick 0.7770391
0078a_1 20210311_105554_Thick 0.63152313
0078a_1 20210311_105554_Thick 0.81290895
0078a_1 20210311_105554_Thick 0.9404971
0078a_1 20210311_105554_Thick 0.56076187
0078a_1 20210311_105510_Thick 0.92607933
0078a_1 20210311_105817_Thick 0.7309721
0078a_1 20210311_105817_Thick 0.6948272
0078a_1 20210311_105817_Thick 0.8688056
0078a_1 20210311_105618_Thick 0.6948852
0078a_1 20210311_105618_Thick 0.56811446
0078a_1 20210311_105618_Thick 0.61776584
0078a_1 20210311_105640_Thick 0.64578485
0078a_1 20210311_105640_Thick 0.6745879
0078a_1 20210311_105755_Thick 0.65122855
0078a_1 20210311_105755_Thick 0.85169315
0078a_1 20210311_105755_Thick 0.91701484
0078a_1 20210311_105728_Thick 0.7695
0080a_1 20210311_110433_Thick 0.5095414
0080a_1 20210311_110433_Thick 0.9278262
0080a_1 20210311_110257_Thick 0.60620517
0080a_1 20210311_110133_Thick 0.5752046
0082a_1 20210311_111009_Thick 0.9884094
0082a_1 20210311_111009_Thick 0.5367513
0082a_1 20210311_111214_Thick 0.96911263
0082a_1 20210311_111536_Thick 0.9168015
0082a_1 20210311_111449_Thick 0.6552822
0082a_1 20210311_111449_Thick 0.8190464
0082a_1 20210311_111449_Thick 0.9999863
0082a_1 20210311_111449_Thick 0.6069588
0082a_1 20210311_111449_Thick 0.9666195
0082a_1 20210311_111449_Thick 0.7698118
0082a_1 20210311_111449_Thick 0.56337273
0082a_1 20210311_111449_Thick 0.9931632
0082a_1 20210311_111449_Thick 0.7098164
0082a_1 20210311_111449_Thick 0.9702065
0082a_1 20210311_111449_Thick 0.9580446
0082a_1 20210311_111449_Thick 0.95698357
0082a_1 20210311_111449_Thick 0.9704981
0082a_1 20210311_111449_Thick 0.8977344
0082a_1 20210311_111449_Thick 0.6195499
0082a_1 20210311_111449_Thick 0.9773243
0082a_1 20210311_111449_Thick 0.99820447
0082a_1 20210311_111449_Thick 0.91151404
0082a_1 20210311_111449_Thick 0.59654605
0082a_1 20210311_111449_Thick 0.5571606
0082a_1 20210311_111449_Thick 0.53661555
0082a_1 20210311_111449_Thick 0.9701175
0082a_1 20210311_111449_Thick 0.9671477
0082a_1 20210311_111449_Thick 0.9107873
0082a_1 20210311_111449_Thick 0.716107
0082a_1 20210311_111449_Thick 0.9695748
0082a_1 20210311_111449_Thick 0.8696166
0082a_1 20210311_111449_Thick 0.66625464
0082a_1 20210311_111449_Thick 0.9482734
0082a_1 20210311_111511_Thick 0.64341825
0082a_1 20210311_111511_Thick 0.86569834
0082a_1 20210311_111056_Thick 0.6199936
0082a_1 20210311_111621_Thick 0.583295
0082a_1 20210311_111303_Thick 0.893837
0082a_1 20210311_111303_Thick 0.9391195
0084a_1 20210311_112339_Thick 0.95436394
0084a_1 20210311_112339_Thick 0.8552471
0084a_1 20210311_112339_Thick 0.9441554
0084a_1 20210311_112339_Thick 0.9746864
0084a_1 20210311_112339_Thick 0.96137583
0084a_1 20210311_112339_Thick 0.89912057
0084a_1 20210311_112339_Thick 0.9115807
0084a_1 20210311_112339_Thick 0.9883392
0084a_1 20210311_112339_Thick 0.9980945
0084a_1 20210311_112339_Thick 0.8163053
0084a_1 20210311_112339_Thick 0.9974291
0084a_1 20210311_112339_Thick 0.8357745
0084a_1 20210311_112339_Thick 0.95947725
0084a_1 20210311_112339_Thick 0.9121071
0084a_1 20210311_112339_Thick 0.93544376
0084a_1 20210311_112339_Thick 0.8204536
0084a_1 20210311_112339_Thick 0.81019145
0084a_1 20210311_112339_Thick 0.98456234
0084a_1 20210311_112339_Thick 0.88174146
0084a_1 20210311_112339_Thick 0.9864411
0084a_1 20210311_112339_Thick 0.96483374
0084a_1 20210311_112339_Thick 0.81311554
0084a_1 20210311_112339_Thick 0.95167154
0084a_1 20210311_112339_Thick 0.8943739
0084a_1 20210311_112339_Thick 0.8119707
0084a_1 20210311_112339_Thick 0.73050714
0084a_1 20210311_112339_Thick 0.9980185
0084a_1 20210311_112339_Thick 0.69949716
0084a_1 20210311_112339_Thick 0.5752504
0084a_1 20210311_112339_Thick 0.84030133
0084a_1 20210311_112339_Thick 0.838157
0084a_1 20210311_112339_Thick 0.62635714
0084a_1 20210311_112339_Thick 0.7687698
0084a_1 20210311_112339_Thick 0.9178563
0084a_1 20210311_112339_Thick 0.9902956
0084a_1 20210311_112339_Thick 0.50906795
0084a_1 20210311_112339_Thick 0.8722381
0084a_1 20210311_112339_Thick 0.9954928
0084a_1 20210311_112339_Thick 0.67953604
0084a_1 20210311_112339_Thick 0.6550214
0084a_1 20210311_112339_Thick 0.91248494
0084a_1 20210311_112339_Thick 0.9688504
0084a_1 20210311_112339_Thick 0.8848916
0084a_1 20210311_112339_Thick 0.5920875
0084a_1 20210311_112339_Thick 0.6832799
0084a_1 20210311_112339_Thick 0.71805966
0084a_1 20210311_112339_Thick 0.9950341
0084a_1 20210311_112339_Thick 0.98815954
0084a_1 20210311_112339_Thick 0.8158268
0084a_1 20210311_112339_Thick 0.64750123
0084a_1 20210311_112339_Thick 0.9383423
0084a_1 20210311_112627_Thick 0.9687275
0084a_1 20210311_112627_Thick 0.98688763
0084a_1 20210311_112627_Thick 0.9992725
0084a_1 20210311_112627_Thick 0.7892332
0084a_1 20210311_112627_Thick 0.57221836
0084a_1 20210311_112627_Thick 0.9251164
0084a_1 20210311_112627_Thick 0.88891095
0084a_1 20210311_112627_Thick 0.9824331
0084a_1 20210311_112627_Thick 0.89808196
0084a_1 20210311_112627_Thick 0.9203014
0084a_1 20210311_112627_Thick 0.73784673
0084a_1 20210311_112627_Thick 0.98397565
0084a_1 20210311_112627_Thick 0.97019625
0084a_1 20210311_112627_Thick 0.7291574
0084a_1 20210311_112627_Thick 0.8287434
0084a_1 20210311_112627_Thick 0.54122436
0084a_1 20210311_112627_Thick 0.5051981
0084a_1 20210311_112627_Thick 0.598094
0084a_1 20210311_112627_Thick 0.98414445
0084a_1 20210311_112627_Thick 0.9927407
0084a_1 20210311_112627_Thick 0.95941144
0084a_1 20210311_112627_Thick 0.8826523
0084a_1 20210311_112627_Thick 0.71278316
0084a_1 20210311_112627_Thick 0.5190671
0084a_1 20210311_112627_Thick 0.8355964
0084a_1 20210311_112256_Thick 0.9260611
0084a_1 20210311_112256_Thick 0.73037064
0084a_1 20210311_112256_Thick 0.9832045
0084a_1 20210311_112256_Thick 0.9920299
0084a_1 20210311_112256_Thick 0.7493912
0084a_1 20210311_112256_Thick 0.6336363
0084a_1 20210311_112256_Thick 0.99119747
0084a_1 20210311_112256_Thick 0.9990245
0084a_1 20210311_112256_Thick 0.9801444
0084a_1 20210311_112256_Thick 0.95153373
0084a_1 20210311_112256_Thick 0.95893097
0084a_1 20210311_112256_Thick 0.80529755
0084a_1 20210311_112256_Thick 0.6252119
0084a_1 20210311_112256_Thick 0.6431843
0084a_1 20210311_112256_Thick 0.9392098
0084a_1 20210311_112256_Thick 0.97975165
0084a_1 20210311_112256_Thick 0.56245214
0084a_1 20210311_112256_Thick 0.5879644
0084a_1 20210311_112256_Thick 0.8977407
0084a_1 20210311_112256_Thick 0.6514523
0084a_1 20210311_112256_Thick 0.6792405
0084a_1 20210311_112256_Thick 0.9252995
0084a_1 20210311_112256_Thick 0.8014896
0084a_1 20210311_112256_Thick 0.74001193
0084a_1 20210311_112256_Thick 0.9536018
0084a_1 20210311_112256_Thick 0.773527
0084a_1 20210311_112256_Thick 0.5207178
0084a_1 20210311_112543_Thick 0.7132663
0084a_1 20210311_112543_Thick 0.9863703
0084a_1 20210311_112543_Thick 0.9509825
0084a_1 20210311_112543_Thick 0.9836361
0084a_1 20210311_112543_Thick 0.9995241
0084a_1 20210311_112543_Thick 0.86834127
0084a_1 20210311_112543_Thick 0.864861
0084a_1 20210311_112543_Thick 0.9992494
0084a_1 20210311_112543_Thick 0.9721877
0084a_1 20210311_112543_Thick 0.99917585
0084a_1 20210311_112543_Thick 0.9870914
0084a_1 20210311_112543_Thick 0.99091595
0084a_1 20210311_112543_Thick 0.95424443
0084a_1 20210311_112543_Thick 0.96179515
0084a_1 20210311_112543_Thick 0.9487765
0084a_1 20210311_112543_Thick 0.9565186
0084a_1 20210311_112543_Thick 0.84605986
0084a_1 20210311_112543_Thick 0.99630606
0084a_1 20210311_112543_Thick 0.57983595
0084a_1 20210311_112543_Thick 0.97372335
0084a_1 20210311_112543_Thick 0.86511445
0084a_1 20210311_112543_Thick 0.67766345
0084a_1 20210311_112543_Thick 0.88495696
0084a_1 20210311_112543_Thick 0.91394925
0084a_1 20210311_112543_Thick 0.9969404
0084a_1 20210311_112543_Thick 0.9786406
0084a_1 20210311_112543_Thick 0.963425
0084a_1 20210311_112543_Thick 0.99200785
0084a_1 20210311_112543_Thick 0.71732193
0084a_1 20210311_112543_Thick 0.5416436
0084a_1 20210311_112543_Thick 0.99869835
0084a_1 20210311_112543_Thick 0.57699776
0084a_1 20210311_112543_Thick 0.5136886
0084a_1 20210311_112543_Thick 0.992031
0084a_1 20210311_112543_Thick 0.8730006
0084a_1 20210311_112543_Thick 0.99480337
0084a_1 20210311_112543_Thick 0.6239346
0084a_1 20210311_112543_Thick 0.84750766
0084a_1 20210311_112543_Thick 0.8596492
0084a_1 20210311_112543_Thick 0.76467675
0084a_1 20210311_112543_Thick 0.97964144
0084a_1 20210311_112543_Thick 0.84457266
0084a_1 20210311_112543_Thick 0.9513087
0084a_1 20210311_112543_Thick 0.68413633
0084a_1 20210311_112543_Thick 0.513094
0084a_1 20210311_112543_Thick 0.9689238
0084a_1 20210311_112543_Thick 0.9573533
0084a_1 20210311_112543_Thick 0.98128134
0084a_1 20210311_112543_Thick 0.98251027
0084a_1 20210311_112543_Thick 0.99554116
0084a_1 20210311_112543_Thick 0.545284
0084a_1 20210311_112543_Thick 0.70998365
0084a_1 20210311_112316_Thick 0.9241805
0084a_1 20210311_112316_Thick 0.97471184
0084a_1 20210311_112316_Thick 0.90851325
0084a_1 20210311_112316_Thick 0.92601943
0084a_1 20210311_112316_Thick 0.93571234
0084a_1 20210311_112316_Thick 0.99587065
0084a_1 20210311_112316_Thick 0.9154814
0084a_1 20210311_112316_Thick 0.9983236
0084a_1 20210311_112316_Thick 0.9683962
0084a_1 20210311_112316_Thick 0.93373126
0084a_1 20210311_112316_Thick 0.99775356
0084a_1 20210311_112316_Thick 0.9385687
0084a_1 20210311_112316_Thick 0.97391605
0084a_1 20210311_112316_Thick 0.8548345
0084a_1 20210311_112316_Thick 0.8198192
0084a_1 20210311_112316_Thick 0.6314009
0084a_1 20210311_112316_Thick 0.8286136
0084a_1 20210311_112316_Thick 0.7985988
0084a_1 20210311_112316_Thick 0.87743956
0084a_1 20210311_112316_Thick 0.6695358
0084a_1 20210311_112316_Thick 0.9099202
0084a_1 20210311_112316_Thick 0.9973013
0084a_1 20210311_112316_Thick 0.97600573
0084a_1 20210311_112316_Thick 0.5926438
0084a_1 20210311_112316_Thick 0.82750803
0084a_1 20210311_112316_Thick 0.9394407
0084a_1 20210311_112316_Thick 0.51571804
0084a_1 20210311_112316_Thick 0.96668065
0084a_1 20210311_112316_Thick 0.97730696
0084a_1 20210311_112316_Thick 0.81960213
0084a_1 20210311_112316_Thick 0.9677883
0084a_1 20210311_112316_Thick 0.57176125
0084a_1 20210311_112316_Thick 0.90511423
0084a_1 20210311_112316_Thick 0.9961694
0084a_1 20210311_112316_Thick 0.9674538
0084a_1 20210311_112316_Thick 0.84209514
0084a_1 20210311_112316_Thick 0.88534194
0084a_1 20210311_112316_Thick 0.74998975
0084a_1 20210311_112316_Thick 0.53711367
0084a_1 20210311_112523_Thick 0.9977235
0084a_1 20210311_112523_Thick 0.65904963
0084a_1 20210311_112523_Thick 0.9187875
0084a_1 20210311_112523_Thick 0.8895327
0084a_1 20210311_112523_Thick 0.55153435
0084a_1 20210311_112523_Thick 0.59360623
0084a_1 20210311_112523_Thick 0.9791199
0084a_1 20210311_112523_Thick 0.8552169
0084a_1 20210311_112523_Thick 0.97256666
0084a_1 20210311_112523_Thick 0.7523344
0084a_1 20210311_112523_Thick 0.97599775
0084a_1 20210311_112523_Thick 0.5690083
0084a_1 20210311_112523_Thick 0.786399
0084a_1 20210311_112523_Thick 0.97317797
0084a_1 20210311_112523_Thick 0.73862255
0084a_1 20210311_112523_Thick 0.9934302
0084a_1 20210311_112523_Thick 0.8225476
0084a_1 20210311_112523_Thick 0.5774881
0084a_1 20210311_112523_Thick 0.92487645
0084a_1 20210311_112523_Thick 0.9849702
0084a_1 20210311_112523_Thick 0.99072546
0084a_1 20210311_112523_Thick 0.60823375
0084a_1 20210311_112523_Thick 0.9977763
0084a_1 20210311_112523_Thick 0.9998894
0084a_1 20210311_112523_Thick 0.94803894
0084a_1 20210311_112523_Thick 0.9602746
0084a_1 20210311_112523_Thick 0.94770664
0084a_1 20210311_112523_Thick 0.94657934
0084a_1 20210311_112523_Thick 0.9381438
0084a_1 20210311_112523_Thick 0.9902034
0084a_1 20210311_112523_Thick 0.8701694
0084a_1 20210311_112523_Thick 0.98632336
0084a_1 20210311_112523_Thick 0.8008116
0084a_1 20210311_112523_Thick 0.7285652
0084a_1 20210311_112523_Thick 0.9479027
0084a_1 20210311_112523_Thick 0.8566206
0084a_1 20210311_112523_Thick 0.96005046
0084a_1 20210311_112523_Thick 0.9250506
0084a_1 20210311_112523_Thick 0.9463646
0084a_1 20210311_112523_Thick 0.62699944
0084a_1 20210311_112523_Thick 0.7379216
0084a_1 20210311_112523_Thick 0.98512864
0084a_1 20210311_112523_Thick 0.8767208
0084a_1 20210311_112523_Thick 0.92936146
0084a_1 20210311_112523_Thick 0.8825082
0084a_1 20210311_112523_Thick 0.9720927
0084a_1 20210311_112523_Thick 0.99788934
0084a_1 20210311_112523_Thick 0.9420578
0084a_1 20210311_112523_Thick 0.9151345
0084a_1 20210311_112523_Thick 0.8236241
0084a_1 20210311_112523_Thick 0.90652287
0084a_1 20210311_112523_Thick 0.5117094
0084a_1 20210311_112523_Thick 0.96833926
0084a_1 20210311_112523_Thick 0.9972851
0084a_1 20210311_112523_Thick 0.56122357
0084a_1 20210311_112523_Thick 0.7788653
0084a_1 20210311_112523_Thick 0.92895573
0084a_1 20210311_112523_Thick 0.6168772
0084a_1 20210311_112523_Thick 0.9618067
0084a_1 20210311_112523_Thick 0.7242256
0084a_1 20210311_112523_Thick 0.999746
0084a_1 20210311_112441_Thick 0.9909293
0084a_1 20210311_112441_Thick 0.9043573
0084a_1 20210311_112441_Thick 0.90823025
0084a_1 20210311_112441_Thick 0.94091034
0084a_1 20210311_112441_Thick 0.9388491
0084a_1 20210311_112441_Thick 0.70423794
0084a_1 20210311_112441_Thick 0.97633636
0084a_1 20210311_112441_Thick 0.7528385
0084a_1 20210311_112441_Thick 0.99693894
0084a_1 20210311_112441_Thick 0.9635557
0084a_1 20210311_112441_Thick 0.90350163
0084a_1 20210311_112441_Thick 0.72755593
0084a_1 20210311_112441_Thick 0.9701185
0084a_1 20210311_112441_Thick 0.8552849
0084a_1 20210311_112441_Thick 0.58019024
0084a_1 20210311_112441_Thick 0.99528104
0084a_1 20210311_112441_Thick 0.96461564
0084a_1 20210311_112441_Thick 0.9919477
0084a_1 20210311_112441_Thick 0.9858271
0084a_1 20210311_112441_Thick 0.87003666
0084a_1 20210311_112441_Thick 0.9547174
0084a_1 20210311_112441_Thick 0.7714926
0084a_1 20210311_112441_Thick 0.90892965
0084a_1 20210311_112441_Thick 0.83163637
0084a_1 20210311_112441_Thick 0.85231537
0084a_1 20210311_112441_Thick 0.97418016
0084a_1 20210311_112441_Thick 0.5312662
0084a_1 20210311_112441_Thick 0.9989766
0084a_1 20210311_112441_Thick 0.97899455
0084a_1 20210311_112441_Thick 0.99413294
0084a_1 20210311_112441_Thick 0.96325827
0084a_1 20210311_112441_Thick 0.8959596
0084a_1 20210311_112441_Thick 0.99754363
0084a_1 20210311_112441_Thick 0.822184
0084a_1 20210311_112441_Thick 0.6990415
0084a_1 20210311_112441_Thick 0.58864105
0084a_1 20210311_112441_Thick 0.9995285
0084a_1 20210311_112441_Thick 0.88534755
0084a_1 20210311_112441_Thick 0.91124904
0084a_1 20210311_112441_Thick 0.9485266
0084a_1 20210311_112441_Thick 0.93493176
0084a_1 20210311_112441_Thick 0.9794742
0084a_1 20210311_112441_Thick 0.999424
0084a_1 20210311_112441_Thick 0.99329937
0084a_1 20210311_112441_Thick 0.93018395
0084a_1 20210311_112441_Thick 0.99309266
0084a_1 20210311_112441_Thick 0.83078575
0084a_1 20210311_112441_Thick 0.8572784
0084a_1 20210311_112441_Thick 0.9978124
0084a_1 20210311_112441_Thick 0.96442366
0084a_1 20210311_112441_Thick 0.7578285
0084a_1 20210311_112441_Thick 0.82078844
0084a_1 20210311_112441_Thick 0.9926565
0084a_1 20210311_112441_Thick 0.86202675
0084a_1 20210311_112441_Thick 0.9001031
0084a_1 20210311_112441_Thick 0.828255
0084a_1 20210311_112441_Thick 0.71974564
0084a_1 20210311_112441_Thick 0.8310611
0084a_1 20210311_112441_Thick 0.68765837
0084a_1 20210311_112441_Thick 0.9735208
0084a_1 20210311_112441_Thick 0.99558794
0084a_1 20210311_112441_Thick 0.690316
0084a_1 20210311_112441_Thick 0.9187886
0084a_1 20210311_112441_Thick 0.7596973
0084a_1 20210311_112441_Thick 0.89459246
0084a_1 20210311_112441_Thick 0.8356947
0084a_1 20210311_112441_Thick 0.8734994
0084a_1 20210311_112441_Thick 0.7141482
0084a_1 20210311_112441_Thick 0.62387174
0084a_1 20210311_112441_Thick 0.91032517
0084a_1 20210311_112441_Thick 0.63475907
0084a_1 20210311_112441_Thick 0.84967375
0084a_1 20210311_112605_Thick 0.7524243
0084a_1 20210311_112605_Thick 0.99747854
0084a_1 20210311_112605_Thick 0.9962149
0084a_1 20210311_112605_Thick 0.83539015
0084a_1 20210311_112605_Thick 0.9088032
0084a_1 20210311_112605_Thick 0.9994962
0084a_1 20210311_112605_Thick 0.992134
0084a_1 20210311_112605_Thick 0.7165283
0084a_1 20210311_112605_Thick 0.9975942
0084a_1 20210311_112605_Thick 0.97196645
0084a_1 20210311_112605_Thick 0.6541094
0084a_1 20210311_112605_Thick 0.98358893
0084a_1 20210311_112605_Thick 0.7804247
0084a_1 20210311_112605_Thick 0.76792777
0084a_1 20210311_112605_Thick 0.9183204
0084a_1 20210311_112605_Thick 0.9846347
0084a_1 20210311_112605_Thick 0.9346226
0084a_1 20210311_112605_Thick 0.76704
0084a_1 20210311_112605_Thick 0.8387106
0084a_1 20210311_112605_Thick 0.993755
0084a_1 20210311_112605_Thick 0.94153935
0084a_1 20210311_112605_Thick 0.5073293
0084a_1 20210311_112605_Thick 0.8964456
0084a_1 20210311_112605_Thick 0.6587398
0084a_1 20210311_112605_Thick 0.9588134
0084a_1 20210311_112605_Thick 0.5185295
0084a_1 20210311_112605_Thick 0.51986855
0084a_1 20210311_112605_Thick 0.9765024
0084a_1 20210311_112605_Thick 0.97090065
0084a_1 20210311_112605_Thick 0.601689
0084a_1 20210311_112605_Thick 0.7218642
0084a_1 20210311_112605_Thick 0.86524844
0084a_1 20210311_112605_Thick 0.93565327
0084a_1 20210311_112605_Thick 0.871275
0084a_1 20210311_112605_Thick 0.8092252
0084a_1 20210311_112605_Thick 0.8014148
0084a_1 20210311_112605_Thick 0.8076119
0084a_1 20210311_112605_Thick 0.7500321
0084a_1 20210311_112605_Thick 0.64012
0084a_1 20210311_112605_Thick 0.6911194
0084a_1 20210311_112605_Thick 0.7646859
0084a_1 20210311_112605_Thick 0.7814718
0084a_1 20210311_112605_Thick 0.8254127
0084a_1 20210311_112605_Thick 0.98717856
0084a_1 20210311_112605_Thick 0.9307088
0084a_1 20210311_112605_Thick 0.78273314
0084a_1 20210311_112605_Thick 0.8874794
0084a_1 20210311_112605_Thick 0.7023661
0084a_1 20210311_112421_Thick 0.9642019
0084a_1 20210311_112421_Thick 0.91213495
0084a_1 20210311_112421_Thick 0.99479127
0084a_1 20210311_112421_Thick 0.99440295
0084a_1 20210311_112421_Thick 0.98529273
0084a_1 20210311_112421_Thick 0.52858484
0084a_1 20210311_112421_Thick 0.98115736
0084a_1 20210311_112421_Thick 0.907377
0084a_1 20210311_112421_Thick 0.9943452
0084a_1 20210311_112421_Thick 0.94809926
0084a_1 20210311_112421_Thick 0.91848713
0084a_1 20210311_112421_Thick 0.9606762
0084a_1 20210311_112421_Thick 0.97715455
0084a_1 20210311_112421_Thick 0.9833872
0084a_1 20210311_112421_Thick 0.987428
0084a_1 20210311_112421_Thick 0.99441457
0084a_1 20210311_112421_Thick 0.605009
0084a_1 20210311_112421_Thick 0.9869445
0084a_1 20210311_112421_Thick 0.9502672
0084a_1 20210311_112421_Thick 0.9362524
0084a_1 20210311_112421_Thick 0.98925346
0084a_1 20210311_112421_Thick 0.9793131
0084a_1 20210311_112421_Thick 0.9335859
0084a_1 20210311_112421_Thick 0.9905048
0084a_1 20210311_112421_Thick 0.97885406
0084a_1 20210311_112421_Thick 0.8860067
0084a_1 20210311_112421_Thick 0.81831247
0084a_1 20210311_112421_Thick 0.9549752
0084a_1 20210311_112421_Thick 0.9562798
0084a_1 20210311_112421_Thick 0.8777461
0084a_1 20210311_112421_Thick 0.93185145
0084a_1 20210311_112421_Thick 0.8781681
0084a_1 20210311_112421_Thick 0.9992453
0084a_1 20210311_112421_Thick 0.90650886
0084a_1 20210311_112421_Thick 0.9825534
0084a_1 20210311_112421_Thick 0.8697909
0084a_1 20210311_112421_Thick 0.8749442
0084a_1 20210311_112421_Thick 0.95280105
0084a_1 20210311_112421_Thick 0.9575753
0084a_1 20210311_112421_Thick 0.8765941
0084a_1 20210311_112421_Thick 0.9857584
0084a_1 20210311_112421_Thick 0.96969014
0084a_1 20210311_112421_Thick 0.9806042
0084a_1 20210311_112421_Thick 0.8882669
0084a_1 20210311_112421_Thick 0.99979216
0084a_1 20210311_112421_Thick 0.9121776
0084a_1 20210311_112421_Thick 0.97702
0084a_1 20210311_112421_Thick 0.84703416
0084a_1 20210311_112421_Thick 0.98727524
0084a_1 20210311_112421_Thick 0.9728598
0084a_1 20210311_112421_Thick 0.94713145
0084a_1 20210311_112421_Thick 0.99267536
0084a_1 20210311_112421_Thick 0.73331213
0084a_1 20210311_112421_Thick 0.8981283
0084a_1 20210311_112421_Thick 0.8277967
0084a_1 20210311_112421_Thick 0.67654306
0084a_1 20210311_112421_Thick 0.5134353
0084a_1 20210311_112421_Thick 0.9537184
0084a_1 20210311_112421_Thick 0.9765464
0084a_1 20210311_112421_Thick 0.8519571
0084a_1 20210311_112421_Thick 0.9079332
0084a_1 20210311_112421_Thick 0.8920922
0084a_1 20210311_112421_Thick 0.5005217
0084a_1 20210311_112421_Thick 0.71793354
0084a_1 20210311_112421_Thick 0.9956884
0084a_1 20210311_112421_Thick 0.5584577
0084a_1 20210311_112421_Thick 0.88487893
0084a_1 20210311_112421_Thick 0.51396215
0084a_1 20210311_112421_Thick 0.7740239
0084a_1 20210311_112421_Thick 0.9955841
0084a_1 20210311_112421_Thick 0.9979956
0084a_1 20210311_112421_Thick 0.781603
0084a_1 20210311_112421_Thick 0.5647089
0084a_1 20210311_112401_Thick 0.9985759
0084a_1 20210311_112401_Thick 0.76517147
0084a_1 20210311_112401_Thick 0.9995763
0084a_1 20210311_112401_Thick 0.8840461
0084a_1 20210311_112401_Thick 0.7439714
0084a_1 20210311_112401_Thick 0.96594965
0084a_1 20210311_112401_Thick 0.965435
0084a_1 20210311_112401_Thick 0.9138124
0084a_1 20210311_112401_Thick 0.9925396
0084a_1 20210311_112401_Thick 0.99481577
0084a_1 20210311_112401_Thick 0.99961424
0084a_1 20210311_112401_Thick 0.9402185
0084a_1 20210311_112401_Thick 0.9568805
0084a_1 20210311_112401_Thick 0.8708735
0084a_1 20210311_112401_Thick 0.9456834
0084a_1 20210311_112401_Thick 0.80472684
0084a_1 20210311_112401_Thick 0.9733766
0084a_1 20210311_112401_Thick 0.9888297
0084a_1 20210311_112401_Thick 0.626883
0084a_1 20210311_112401_Thick 0.96082705
0084a_1 20210311_112401_Thick 0.8297636
0084a_1 20210311_112401_Thick 0.9895828
0084a_1 20210311_112401_Thick 0.9676582
0084a_1 20210311_112401_Thick 0.8307763
0084a_1 20210311_112401_Thick 0.99748397
0084a_1 20210311_112401_Thick 0.7830122
0084a_1 20210311_112401_Thick 0.99833316
0084a_1 20210311_112401_Thick 0.90717596
0084a_1 20210311_112401_Thick 0.6106139
0084a_1 20210311_112401_Thick 0.75758964
0084a_1 20210311_112401_Thick 0.911217
0084a_1 20210311_112401_Thick 0.58070934
0084a_1 20210311_112401_Thick 0.98365813
0084a_1 20210311_112401_Thick 0.9929818
0084a_1 20210311_112401_Thick 0.99459994
0084a_1 20210311_112401_Thick 0.9887883
0084a_1 20210311_112401_Thick 0.99979347
0084a_1 20210311_112401_Thick 0.72296894
0084a_1 20210311_112401_Thick 0.8393477
0084a_1 20210311_112401_Thick 0.97977567
0084a_1 20210311_112401_Thick 0.92391086
0084a_1 20210311_112401_Thick 0.56105214
0084a_1 20210311_112401_Thick 0.56575614
0084a_1 20210311_112401_Thick 0.91295534
0084a_1 20210311_112401_Thick 0.97359043
0084a_1 20210311_112401_Thick 0.9723211
0084a_1 20210311_112401_Thick 0.9605689
0084a_1 20210311_112401_Thick 0.76943034
0084a_1 20210311_112401_Thick 0.66929454
0084a_1 20210311_112401_Thick 0.9685366
0084a_1 20210311_112401_Thick 0.8255823
0084a_1 20210311_112401_Thick 0.536446
0084a_1 20210311_112401_Thick 0.520448
0084a_1 20210311_112401_Thick 0.9856652
0084a_1 20210311_112401_Thick 0.9103635
0084a_1 20210311_112401_Thick 0.688493
0084a_1 20210311_112401_Thick 0.9154978
0084a_1 20210311_112401_Thick 0.99899894
0084a_1 20210311_112401_Thick 0.7167965
0084a_1 20210311_112401_Thick 0.93273634
0084a_1 20210311_112401_Thick 0.9962847
0084a_1 20210311_112401_Thick 0.94221795
0084a_1 20210311_112401_Thick 0.98637366
0084a_1 20210311_112401_Thick 0.9383348
0084a_1 20210311_112401_Thick 0.8751886
0084a_1 20210311_112401_Thick 0.81600285
0084a_1 20210311_112401_Thick 0.8567687
0084a_1 20210311_112401_Thick 0.9996321
0084a_1 20210311_112401_Thick 0.6876445
0084a_1 20210311_112401_Thick 0.70725054
0084a_1 20210311_112401_Thick 0.9885994
0084a_1 20210311_112401_Thick 0.962336
0084a_1 20210311_112401_Thick 0.58822644
0084a_1 20210311_112401_Thick 0.76325643
0084a_1 20210311_112401_Thick 0.99673575
0084a_1 20210311_112401_Thick 0.8644132
0084a_1 20210311_112401_Thick 0.99680734
0084a_1 20210311_112401_Thick 0.6473575
0084a_1 20210311_112401_Thick 0.99589133
0084a_1 20210311_112401_Thick 0.9990615
0084a_1 20210311_112401_Thick 0.9980332
0084a_1 20210311_112502_Thick 0.9546972
0084a_1 20210311_112502_Thick 0.532261
0084a_1 20210311_112502_Thick 0.9957384
0084a_1 20210311_112502_Thick 0.542925
0084a_1 20210311_112502_Thick 0.8743393
0084a_1 20210311_112502_Thick 0.995411
0084a_1 20210311_112502_Thick 0.533974
0084a_1 20210311_112502_Thick 0.9674781
0084a_1 20210311_112502_Thick 0.6509853
0084a_1 20210311_112502_Thick 0.7601333
0084a_1 20210311_112502_Thick 0.99454194
0084a_1 20210311_112502_Thick 0.9998104
0084a_1 20210311_112502_Thick 0.99989426
0084a_1 20210311_112502_Thick 0.9975805
0084a_1 20210311_112502_Thick 0.87904495
0084a_1 20210311_112502_Thick 0.9894023
0084a_1 20210311_112502_Thick 0.7137628
0084a_1 20210311_112502_Thick 0.72108597
0084a_1 20210311_112502_Thick 0.97527856
0084a_1 20210311_112502_Thick 0.79717994
0084a_1 20210311_112502_Thick 0.8175186
0084a_1 20210311_112502_Thick 0.9503983
0084a_1 20210311_112502_Thick 0.6842134
0084a_1 20210311_112502_Thick 0.77836084
0084a_1 20210311_112502_Thick 0.83840436
0084a_1 20210311_112502_Thick 0.71682626
0084a_1 20210311_112502_Thick 0.5271225
0084a_1 20210311_112502_Thick 0.87156713
0084a_1 20210311_112502_Thick 0.9664217
0084a_1 20210311_112502_Thick 0.9652533
0084a_1 20210311_112502_Thick 0.98175025
0084a_1 20210311_112502_Thick 0.9949356
0084a_1 20210311_112502_Thick 0.98823136
0084a_1 20210311_112502_Thick 0.9967949
0084a_1 20210311_112502_Thick 0.99553394
0084a_1 20210311_112502_Thick 0.9338567
0084a_1 20210311_112502_Thick 0.9936659
0084a_1 20210311_112502_Thick 0.7587325
0084a_1 20210311_112502_Thick 0.99765587
0084a_1 20210311_112502_Thick 0.98715335
0084a_1 20210311_112502_Thick 0.97648424
0084a_1 20210311_112502_Thick 0.9126394
0084a_1 20210311_112502_Thick 0.97077864
0084a_1 20210311_112502_Thick 0.7841269
0084a_1 20210311_112502_Thick 0.99612373
0084a_1 20210311_112502_Thick 0.9599375
0084a_1 20210311_112502_Thick 0.95068675
0084a_1 20210311_112502_Thick 0.97661304
0084a_1 20210311_112502_Thick 0.99333066
0084a_1 20210311_112502_Thick 0.9398451
0084a_1 20210311_112502_Thick 0.79753524
0084a_1 20210311_112502_Thick 0.85354894
0084a_1 20210311_112502_Thick 0.86982024
0084a_1 20210311_112502_Thick 0.87563574
0084a_1 20210311_112502_Thick 0.96311694
0084a_1 20210311_112502_Thick 0.9219069
0084a_1 20210311_112502_Thick 0.9699543
0084a_1 20210311_112502_Thick 0.8725645
0084a_1 20210311_112502_Thick 0.5255021
0084a_1 20210311_112502_Thick 0.93395686
0084a_1 20210311_112502_Thick 0.5687121
0084a_1 20210311_112502_Thick 0.9484954
0084a_1 20210311_112502_Thick 0.97352797
0084a_1 20210311_112502_Thick 0.69906074
0084a_1 20210311_112502_Thick 0.71796155
0084a_1 20210311_112502_Thick 0.93524355
0084a_1 20210311_112502_Thick 0.80813384
0084a_1 20210311_112502_Thick 0.9915428
0084a_1 20210311_112502_Thick 0.98156655
0084a_1 20210311_112502_Thick 0.8490934
0084a_1 20210311_112502_Thick 0.9356017
0084a_1 20210311_112502_Thick 0.9002141
0084a_1 20210311_112502_Thick 0.96810204
0084a_1 20210311_112502_Thick 0.8942916
0084a_1 20210311_112502_Thick 0.91885704
0084a_1 20210311_112502_Thick 0.98087907
0084a_1 20210311_112502_Thick 0.93227774
0084a_1 20210311_112502_Thick 0.7589601
0084a_1 20210311_112502_Thick 0.9965563
0084a_1 20210311_112502_Thick 0.51285225
0084a_1 20210311_112502_Thick 0.9890653
0086a_1 20210311_114446_Thick 0.62229216
0086a_1 20210311_113522_Thick 0.73861325
0086a_1 20210311_113522_Thick 0.94965637
0086a_1 20210311_113522_Thick 0.8976125
0086a_1 20210311_113522_Thick 0.9632425
0086a_1 20210311_113448_Thick 0.5340141
0086a_1 20210311_113812_Thick 0.58907586
0086a_1 20210311_114125_Thick 0.953611
0086a_1 20210311_114125_Thick 0.8400185
0086a_1 20210311_114509_Thick 0.66765696
0086a_1 20210311_113318_Thick 0.6901142
0086a_1 20210311_114152_Thick 0.92581266
0086a_1 20210311_114038_Thick 0.5284379
0086a_1 20210311_114237_Thick 0.95762
0086a_1 20210311_113342_Thick 0.63451123
0086a_1 20210311_113728_Thick 0.8138515
0086a_1 20210311_113728_Thick 0.89296454
0086a_1 20210311_114317_Thick 0.53873074
0086a_1 20210311_114404_Thick 0.55713373
0086a_1 20210311_114404_Thick 0.7229375
0086a_1 20210311_114404_Thick 0.6291074
0086a_1 20210311_114215_Thick 0.56243014
0088a_1 20210311_115144_Thick 0.74111146
0088a_1 20210311_115144_Thick 0.9076701
0088a_1 20210311_115144_Thick 0.5050664
0088a_1 20210311_115144_Thick 0.7556848
0088a_1 20210311_115531_Thick 0.5026729
0088a_1 20210311_115531_Thick 0.53799933
0088a_1 20210311_115531_Thick 0.8096169
0088a_1 20210311_115125_Thick 0.67761976
0088a_1 20210311_115015_Thick 0.762506
0088a_1 20210311_115015_Thick 0.67632216
0088a_1 20210311_115356_Thick 0.96997166
0088a_1 20210311_115356_Thick 0.81188893
0088a_1 20210311_114951_Thick 0.8278816
0088a_1 20210311_114951_Thick 0.51067007
0088a_1 20210311_115036_Thick 0.8675806
0088a_1 20210311_115036_Thick 0.8067467
0088a_1 20210311_115036_Thick 0.7474948
0088a_1 20210311_115036_Thick 0.7057342
0088a_1 20210311_115036_Thick 0.9657561
0088a_1 20210311_115036_Thick 0.51232874
0088a_1 20210311_115036_Thick 0.93372566
0088a_1 20210311_115552_Thick 0.88643205
0088a_1 20210311_114923_Thick 0.55090874
0088a_1 20210311_115254_Thick 0.5558387
0088a_1 20210311_115254_Thick 0.8558502
0088a_1 20210311_115254_Thick 0.53356814
0088a_1 20210311_115254_Thick 0.7770236
0088a_1 20210311_115254_Thick 0.5621053
0088a_1 20210311_115254_Thick 0.7907978
0088a_1 20210311_115422_Thick 0.68707633
0088a_1 20210311_115422_Thick 0.61279255
0088a_1 20210311_115422_Thick 0.59593827
0088a_1 20210311_115422_Thick 0.8237374
0088a_1 20210311_115422_Thick 0.72743773
0088a_1 20210311_115227_Thick 0.86137515
0088a_1 20210311_115316_Thick 0.92378604
0088a_1 20210311_115316_Thick 0.9934127
0088a_1 20210311_115316_Thick 0.9567512
0088a_1 20210311_115316_Thick 0.5627085
0088a_1 20210311_115100_Thick 0.7294372
0088a_1 20210311_115100_Thick 0.8850323
0088a_1 20210311_115100_Thick 0.5135643
0088a_1 20210311_115100_Thick 0.87836
0088a_1 20210311_115337_Thick 0.5149626
0088a_1 20210311_115337_Thick 0.9333511
0088a_1 20210311_115337_Thick 0.58287716
0088a_1 20210311_115205_Thick 0.9639153
0088a_1 20210311_115205_Thick 0.78840125
0088a_1 20210311_115205_Thick 0.9008173
0088a_1 20210311_115205_Thick 0.69749814
0090a_1 20210311_120922_Thick 0.54004073
0090a_1 20210311_120922_Thick 0.78134453
0090a_1 20210311_120922_Thick 0.9318141
0090a_1 20210311_120922_Thick 0.9342814
0090a_1 20210311_120922_Thick 0.9571266
0090a_1 20210311_120922_Thick 0.9366557
0090a_1 20210311_120922_Thick 0.55546796
0090a_1 20210311_120922_Thick 0.9470377
0090a_1 20210311_120922_Thick 0.60897064
0090a_1 20210311_120922_Thick 0.75741655
0090a_1 20210311_120922_Thick 0.6457446
0090a_1 20210311_120922_Thick 0.76367193
0090a_1 20210311_120922_Thick 0.8577255
0090a_1 20210311_120922_Thick 0.7186267
0090a_1 20210311_120922_Thick 0.8574028
0090a_1 20210311_120922_Thick 0.96820027
0090a_1 20210311_120922_Thick 0.9981774
0090a_1 20210311_120922_Thick 0.99931455
0090a_1 20210311_120922_Thick 0.8272847
0090a_1 20210311_120922_Thick 0.8779856
0090a_1 20210311_120922_Thick 0.8770423
0090a_1 20210311_120922_Thick 0.84698117
0090a_1 20210311_120922_Thick 0.7970074
0090a_1 20210311_120922_Thick 0.61601305
0090a_1 20210311_120922_Thick 0.8321104
0090a_1 20210311_120922_Thick 0.5185395
0090a_1 20210311_120922_Thick 0.7589437
0090a_1 20210311_120922_Thick 0.9963018
0090a_1 20210311_120632_Thick 0.9417406
0090a_1 20210311_120632_Thick 0.9988226
0090a_1 20210311_120632_Thick 0.8817967
0090a_1 20210311_120632_Thick 0.9745618
0090a_1 20210311_120632_Thick 0.96230114
0090a_1 20210311_120632_Thick 0.99987614
0090a_1 20210311_120632_Thick 0.97257406
0090a_1 20210311_120632_Thick 0.9961617
0090a_1 20210311_120632_Thick 0.96066827
0090a_1 20210311_120632_Thick 0.9911963
0090a_1 20210311_120632_Thick 0.9880639
0090a_1 20210311_120632_Thick 0.7332484
0090a_1 20210311_120632_Thick 0.845616
0090a_1 20210311_120632_Thick 0.9688775
0090a_1 20210311_120632_Thick 0.6264762
0090a_1 20210311_120632_Thick 0.9855769
0090a_1 20210311_120632_Thick 0.6224234
0090a_1 20210311_120632_Thick 0.99993
0090a_1 20210311_120632_Thick 0.9964941
0090a_1 20210311_120632_Thick 0.8748502
0090a_1 20210311_120632_Thick 0.9978677
0090a_1 20210311_120632_Thick 0.53978306
0090a_1 20210311_120632_Thick 0.9478266
0090a_1 20210311_120632_Thick 0.9746791
0090a_1 20210311_120632_Thick 0.9023089
0090a_1 20210311_120632_Thick 0.99709606
0090a_1 20210311_120632_Thick 0.90680575
0090a_1 20210311_120632_Thick 0.9603803
0090a_1 20210311_120632_Thick 0.75173837
0090a_1 20210311_120632_Thick 0.74552643
0090a_1 20210311_120632_Thick 0.9899989
0090a_1 20210311_120632_Thick 0.98538613
0090a_1 20210311_120632_Thick 0.5895884
0090a_1 20210311_120632_Thick 0.731535
0090a_1 20210311_120632_Thick 0.9137937
0090a_1 20210311_120632_Thick 0.5508237
0090a_1 20210311_120632_Thick 0.8722874
0090a_1 20210311_120632_Thick 0.836208
0090a_1 20210311_120632_Thick 0.55367714
0090a_1 20210311_120632_Thick 0.99660647
0090a_1 20210311_120632_Thick 0.732583
0090a_1 20210311_120632_Thick 0.9221473
0090a_1 20210311_120654_Thick 0.998442
0090a_1 20210311_120654_Thick 0.9549627
0090a_1 20210311_120654_Thick 0.95893925
0090a_1 20210311_120654_Thick 0.9872798
0090a_1 20210311_120654_Thick 0.9259301
0090a_1 20210311_120654_Thick 0.8591424
0090a_1 20210311_120654_Thick 0.9823252
0090a_1 20210311_120654_Thick 0.9561781
0090a_1 20210311_120654_Thick 0.9855875
0090a_1 20210311_120654_Thick 0.9997938
0090a_1 20210311_120654_Thick 0.5115051
0090a_1 20210311_120654_Thick 0.94552374
0090a_1 20210311_120654_Thick 0.9925533
0090a_1 20210311_120654_Thick 0.99988353
0090a_1 20210311_120654_Thick 0.9723272
0090a_1 20210311_120654_Thick 0.9817946
0090a_1 20210311_120654_Thick 0.99246126
0090a_1 20210311_120654_Thick 0.95621204
0090a_1 20210311_120654_Thick 0.9984471
0090a_1 20210311_120654_Thick 0.96693134
0090a_1 20210311_120654_Thick 0.9926305
0090a_1 20210311_120654_Thick 0.58544683
0090a_1 20210311_120654_Thick 0.819742
0090a_1 20210311_120654_Thick 0.9812299
0090a_1 20210311_120654_Thick 0.9933009
0090a_1 20210311_120654_Thick 0.9891739
0090a_1 20210311_120654_Thick 0.82192916
0090a_1 20210311_120654_Thick 0.9905985
0090a_1 20210311_120654_Thick 0.88473874
0090a_1 20210311_120654_Thick 0.999966
0090a_1 20210311_120654_Thick 0.85797
0090a_1 20210311_120654_Thick 0.9994191
0090a_1 20210311_120654_Thick 0.9898453
0090a_1 20210311_120654_Thick 0.9946161
0090a_1 20210311_120654_Thick 0.97968
0090a_1 20210311_120654_Thick 0.9008376
0090a_1 20210311_120654_Thick 0.9997161
0090a_1 20210311_120654_Thick 0.999665
0090a_1 20210311_120654_Thick 0.8584104
0090a_1 20210311_120654_Thick 0.9904433
0090a_1 20210311_120654_Thick 0.58884597
0090a_1 20210311_120654_Thick 0.8479823
0090a_1 20210311_120654_Thick 0.9553354
0090a_1 20210311_120654_Thick 0.6717746
0090a_1 20210311_120654_Thick 0.89354944
0090a_1 20210311_120654_Thick 0.9992925
0090a_1 20210311_120654_Thick 0.94602555
0090a_1 20210311_120654_Thick 0.86130106
0090a_1 20210311_120654_Thick 0.94448584
0090a_1 20210311_120654_Thick 0.7215785
0090a_1 20210311_120654_Thick 0.9060072
0090a_1 20210311_120654_Thick 0.9996996
0090a_1 20210311_120654_Thick 0.85673046
0090a_1 20210311_120654_Thick 0.9579732
0090a_1 20210311_121020_Thick 0.9748277
0090a_1 20210311_121020_Thick 0.9976578
0090a_1 20210311_121020_Thick 0.7305418
0090a_1 20210311_121020_Thick 0.9649201
0090a_1 20210311_121020_Thick 0.94033295
0090a_1 20210311_121020_Thick 0.8742581
0090a_1 20210311_121020_Thick 0.9952474
0090a_1 20210311_121020_Thick 0.96959096
0090a_1 20210311_121020_Thick 0.96456385
0090a_1 20210311_121020_Thick 0.99688834
0090a_1 20210311_121020_Thick 0.99175316
0090a_1 20210311_121020_Thick 0.9958637
0090a_1 20210311_121020_Thick 0.999746
0090a_1 20210311_121020_Thick 0.9995353
0090a_1 20210311_121020_Thick 0.97771776
0090a_1 20210311_121020_Thick 0.97037446
0090a_1 20210311_121020_Thick 0.9241489
0090a_1 20210311_121020_Thick 0.7830703
0090a_1 20210311_121020_Thick 0.687622
0090a_1 20210311_121020_Thick 0.9754252
0090a_1 20210311_121020_Thick 0.68793404
0090a_1 20210311_121020_Thick 0.9900573
0090a_1 20210311_121020_Thick 0.8938882
0090a_1 20210311_121020_Thick 0.9641726
0090a_1 20210311_121020_Thick 0.9916176
0090a_1 20210311_121020_Thick 0.8882686
0090a_1 20210311_121020_Thick 0.907631
0090a_1 20210311_121020_Thick 0.94766295
0090a_1 20210311_121020_Thick 0.6605324
0090a_1 20210311_121020_Thick 0.960305
0090a_1 20210311_121020_Thick 0.9785605
0090a_1 20210311_121020_Thick 0.95510286
0090a_1 20210311_121020_Thick 0.99676335
0090a_1 20210311_121020_Thick 0.78592765
0090a_1 20210311_121020_Thick 0.9182326
0090a_1 20210311_121020_Thick 0.9236428
0090a_1 20210311_121020_Thick 0.9950199
0090a_1 20210311_121020_Thick 0.9516868
0090a_1 20210311_121020_Thick 0.9553996
0090a_1 20210311_121020_Thick 0.7055109
0090a_1 20210311_121020_Thick 0.8594892
0090a_1 20210311_121020_Thick 0.9653418
0090a_1 20210311_121020_Thick 0.6303351
0090a_1 20210311_121020_Thick 0.57258093
0090a_1 20210311_121020_Thick 0.8077115
0090a_1 20210311_121020_Thick 0.62809646
0090a_1 20210311_120525_Thick 0.9890233
0090a_1 20210311_120525_Thick 0.94942933
0090a_1 20210311_120525_Thick 0.9916442
0090a_1 20210311_120525_Thick 0.808344
0090a_1 20210311_120525_Thick 0.99032015
0090a_1 20210311_120525_Thick 0.9003542
0090a_1 20210311_120525_Thick 0.81376255
0090a_1 20210311_120525_Thick 0.9999013
0090a_1 20210311_120525_Thick 0.90028316
0090a_1 20210311_120525_Thick 0.8929585
0090a_1 20210311_120525_Thick 0.8174821
0090a_1 20210311_120525_Thick 0.64756566
0090a_1 20210311_120525_Thick 0.9654134
0090a_1 20210311_120525_Thick 0.9625562
0090a_1 20210311_120525_Thick 0.9225077
0090a_1 20210311_120525_Thick 0.95206547
0090a_1 20210311_120525_Thick 0.80983603
0090a_1 20210311_120525_Thick 0.9307561
0090a_1 20210311_120525_Thick 0.9928046
0090a_1 20210311_120525_Thick 0.75695646
0090a_1 20210311_120525_Thick 0.8368617
0090a_1 20210311_120525_Thick 0.99885213
0090a_1 20210311_120525_Thick 0.7873616
0090a_1 20210311_120525_Thick 0.99376184
0090a_1 20210311_120525_Thick 0.76345664
0090a_1 20210311_120525_Thick 0.69993025
0090a_1 20210311_120525_Thick 0.96875507
0090a_1 20210311_120525_Thick 0.6090085
0090a_1 20210311_120525_Thick 0.93842506
0090a_1 20210311_120525_Thick 0.9542798
0090a_1 20210311_120525_Thick 0.5896868
0090a_1 20210311_120525_Thick 0.8379971
0090a_1 20210311_120525_Thick 0.92848873
0090a_1 20210311_120525_Thick 0.7243245
0090a_1 20210311_120810_Thick 0.9252133
0090a_1 20210311_120810_Thick 0.57117426
0090a_1 20210311_120810_Thick 0.9878472
0090a_1 20210311_120810_Thick 0.8315458
0090a_1 20210311_120810_Thick 0.7471113
0090a_1 20210311_120810_Thick 0.8157324
0090a_1 20210311_120810_Thick 0.62184864
0090a_1 20210311_120810_Thick 0.7829945
0090a_1 20210311_120810_Thick 0.56607914
0090a_1 20210311_120810_Thick 0.8481125
0090a_1 20210311_120810_Thick 0.7409097
0090a_1 20210311_120810_Thick 0.5151774
0090a_1 20210311_120810_Thick 0.8759166
0090a_1 20210311_120810_Thick 0.90321213
0090a_1 20210311_120810_Thick 0.9668463
0090a_1 20210311_120810_Thick 0.7984647
0090a_1 20210311_120810_Thick 0.97248435
0090a_1 20210311_120810_Thick 0.9074862
0090a_1 20210311_120810_Thick 0.74393
0090a_1 20210311_120810_Thick 0.82703894
0090a_1 20210311_120942_Thick 0.9997261
0090a_1 20210311_120942_Thick 0.97059274
0090a_1 20210311_120942_Thick 0.745289
0090a_1 20210311_120942_Thick 0.9738511
0090a_1 20210311_120942_Thick 0.684468
0090a_1 20210311_120942_Thick 0.90486073
0090a_1 20210311_120942_Thick 0.9691114
0090a_1 20210311_120942_Thick 0.5710663
0090a_1 20210311_120942_Thick 0.86234087
0090a_1 20210311_120942_Thick 0.9771138
0090a_1 20210311_120942_Thick 0.51937395
0090a_1 20210311_120942_Thick 0.5716762
0090a_1 20210311_120942_Thick 0.53193
0090a_1 20210311_120942_Thick 0.652417
0090a_1 20210311_120942_Thick 0.99108875
0090a_1 20210311_120942_Thick 0.97697395
0090a_1 20210311_120942_Thick 0.96583307
0090a_1 20210311_120942_Thick 0.9955734
0090a_1 20210311_120942_Thick 0.9962769
0090a_1 20210311_120942_Thick 0.5176652
0090a_1 20210311_120942_Thick 0.9663026
0090a_1 20210311_120942_Thick 0.9868384
0090a_1 20210311_120942_Thick 0.9368798
0090a_1 20210311_120942_Thick 0.97794116
0090a_1 20210311_120942_Thick 0.90434074
0090a_1 20210311_120942_Thick 0.5102352
0090a_1 20210311_120942_Thick 0.72634023
0090a_1 20210311_120942_Thick 0.9650783
0090a_1 20210311_120942_Thick 0.7109508
0090a_1 20210311_115903_Thick 0.92712516
0090a_1 20210311_115903_Thick 0.9788219
0090a_1 20210311_115903_Thick 0.8578246
0090a_1 20210311_115903_Thick 0.99021494
0090a_1 20210311_115903_Thick 0.9092377
0090a_1 20210311_115903_Thick 0.99354446
0090a_1 20210311_115903_Thick 0.97046226
0090a_1 20210311_115903_Thick 0.9562672
0090a_1 20210311_115903_Thick 0.9876324
0090a_1 20210311_115903_Thick 0.9862969
0090a_1 20210311_115903_Thick 0.5168466
0090a_1 20210311_115903_Thick 0.816155
0090a_1 20210311_115903_Thick 0.52310956
0090a_1 20210311_115903_Thick 0.98171896
0090a_1 20210311_115903_Thick 0.9518302
0090a_1 20210311_115903_Thick 0.886874
0090a_1 20210311_115903_Thick 0.99771583
0090a_1 20210311_115903_Thick 0.9745686
0090a_1 20210311_115903_Thick 0.7254877
0090a_1 20210311_115903_Thick 0.97644615
0090a_1 20210311_115903_Thick 0.71717906
0090a_1 20210311_115903_Thick 0.9341035
0090a_1 20210311_115903_Thick 0.9516881
0090a_1 20210311_115903_Thick 0.8278566
0090a_1 20210311_115903_Thick 0.90911937
0090a_1 20210311_115903_Thick 0.97462636
0090a_1 20210311_115903_Thick 0.5757256
0090a_1 20210311_115903_Thick 0.5977377
0090a_1 20210311_115903_Thick 0.99858105
0090a_1 20210311_115903_Thick 0.6258839
0090a_1 20210311_115903_Thick 0.7795474
0090a_1 20210311_115903_Thick 0.7080392
0090a_1 20210311_115903_Thick 0.63170415
0090a_1 20210311_115903_Thick 0.61446774
0090a_1 20210311_115903_Thick 0.73859906
0090a_1 20210311_115903_Thick 0.99255
0090a_1 20210311_120719_Thick 0.8246608
0090a_1 20210311_120719_Thick 0.7790123
0090a_1 20210311_120719_Thick 0.7555174
0090a_1 20210311_120719_Thick 0.9906662
0090a_1 20210311_120719_Thick 0.96571076
0090a_1 20210311_120719_Thick 0.99999464
0090a_1 20210311_120719_Thick 0.9628281
0090a_1 20210311_120719_Thick 0.9935947
0090a_1 20210311_120719_Thick 0.99330693
0090a_1 20210311_120719_Thick 0.885639
0090a_1 20210311_120719_Thick 0.9598914
0090a_1 20210311_120719_Thick 0.8879931
0090a_1 20210311_120719_Thick 0.9971967
0090a_1 20210311_120719_Thick 0.9978421
0090a_1 20210311_120719_Thick 0.99450976
0090a_1 20210311_120719_Thick 0.7791568
0090a_1 20210311_120719_Thick 0.966231
0090a_1 20210311_120719_Thick 0.9687298
0090a_1 20210311_120719_Thick 0.9784962
0090a_1 20210311_120719_Thick 0.8967331
0090a_1 20210311_120719_Thick 0.9916511
0090a_1 20210311_120719_Thick 0.99557364
0090a_1 20210311_120719_Thick 0.97304374
0090a_1 20210311_120719_Thick 0.9063919
0090a_1 20210311_120719_Thick 0.9720266
0090a_1 20210311_120719_Thick 0.9659809
0090a_1 20210311_120719_Thick 0.54032874
0090a_1 20210311_120719_Thick 0.50886625
0090a_1 20210311_120719_Thick 0.7146164
0090a_1 20210311_120719_Thick 0.9814922
0090a_1 20210311_120719_Thick 0.73267674
0090a_1 20210311_120719_Thick 0.9083678
0090a_1 20210311_120719_Thick 0.8295154
0090a_1 20210311_120719_Thick 0.85028005
0090a_1 20210311_120719_Thick 0.8207225
0090a_1 20210311_120719_Thick 0.7749868
0090a_1 20210311_120719_Thick 0.96958387
0090a_1 20210311_120719_Thick 0.9816232
0090a_1 20210311_120719_Thick 0.94241536
0090a_1 20210311_120719_Thick 0.8148614
0090a_1 20210311_120719_Thick 0.9425916
0090a_1 20210311_120719_Thick 0.9969606
0090a_1 20210311_120719_Thick 0.9908319
0090a_1 20210311_120719_Thick 0.9974559
0090a_1 20210311_120719_Thick 0.9943587
0090a_1 20210311_120719_Thick 0.778475
0090a_1 20210311_120719_Thick 0.8245833
0090a_1 20210311_120719_Thick 0.7965405
0090a_1 20210311_120719_Thick 0.86086917
0090a_1 20210311_120719_Thick 0.5827895
0090a_1 20210311_120719_Thick 0.90873796
0090a_1 20210311_120719_Thick 0.99983335
0090a_1 20210311_120719_Thick 0.99161786
0090a_1 20210311_120719_Thick 0.5425632
0090a_1 20210311_120719_Thick 0.734991
0090a_1 20210311_120719_Thick 0.932452
0090a_1 20210311_120719_Thick 0.9976119
0090a_1 20210311_120719_Thick 0.99998736
0090a_1 20210311_120743_Thick 0.89043856
0090a_1 20210311_120743_Thick 0.8456352
0090a_1 20210311_120743_Thick 0.979031
0090a_1 20210311_120743_Thick 0.9577767
0090a_1 20210311_120743_Thick 0.97222304
0090a_1 20210311_120743_Thick 0.96736825
0090a_1 20210311_120743_Thick 0.89071965
0090a_1 20210311_120743_Thick 0.99872464
0090a_1 20210311_120743_Thick 0.95697016
0090a_1 20210311_120743_Thick 0.95251226
0090a_1 20210311_120743_Thick 0.9580841
0090a_1 20210311_120743_Thick 0.8035873
0090a_1 20210311_120743_Thick 0.9722054
0090a_1 20210311_120743_Thick 0.9553234
0090a_1 20210311_120743_Thick 0.63247216
0090a_1 20210311_120743_Thick 0.95648134
0090a_1 20210311_120743_Thick 0.9837976
0090a_1 20210311_120743_Thick 0.7595795
0090a_1 20210311_120743_Thick 0.9944482
0090a_1 20210311_120743_Thick 0.9957474
0090a_1 20210311_120743_Thick 0.9983431
0090a_1 20210311_120743_Thick 0.82043713
0090a_1 20210311_120743_Thick 0.94347703
0090a_1 20210311_120743_Thick 0.96632886
0090a_1 20210311_120743_Thick 0.99431854
0090a_1 20210311_120743_Thick 0.9882366
0090a_1 20210311_120743_Thick 0.7038547
0090a_1 20210311_120743_Thick 0.61151284
0090a_1 20210311_120743_Thick 0.94581276
0090a_1 20210311_120743_Thick 0.9019977
0090a_1 20210311_120743_Thick 0.981714
0090a_1 20210311_120743_Thick 0.9923274
0090a_1 20210311_120743_Thick 0.56221396
0090a_1 20210311_120743_Thick 0.9876539
0090a_1 20210311_120743_Thick 0.8716679
0090a_1 20210311_120743_Thick 0.91093075
0090a_1 20210311_120743_Thick 0.510089
0090a_1 20210311_120743_Thick 0.98874134
0090a_1 20210311_120743_Thick 0.5216638
0090a_1 20210311_120743_Thick 0.6208699
0090a_1 20210311_120743_Thick 0.97741836
0090a_1 20210311_120743_Thick 0.57985437
0090a_1 20210311_120743_Thick 0.6963363
0090a_1 20210311_120743_Thick 0.99979645
0090a_1 20210311_121001_Thick 0.989164
0090a_1 20210311_121001_Thick 0.99914837
0090a_1 20210311_121001_Thick 0.8663411
0090a_1 20210311_121001_Thick 0.99823606
0090a_1 20210311_121001_Thick 0.97527236
0090a_1 20210311_121001_Thick 0.99699664
0090a_1 20210311_121001_Thick 0.9892882
0090a_1 20210311_121001_Thick 0.8442204
0090a_1 20210311_121001_Thick 0.9760994
0090a_1 20210311_121001_Thick 0.7708899
0090a_1 20210311_121001_Thick 0.80934286
0090a_1 20210311_121001_Thick 0.7302956
0090a_1 20210311_121001_Thick 0.9102155
0090a_1 20210311_121001_Thick 0.9994272
0090a_1 20210311_121001_Thick 0.95854974
0090a_1 20210311_121001_Thick 0.98861957
0090a_1 20210311_121001_Thick 0.705755
0090a_1 20210311_121001_Thick 0.82588124
0090a_1 20210311_121001_Thick 0.7308195
0090a_1 20210311_121001_Thick 0.85872835
0090a_1 20210311_121001_Thick 0.9834079
0090a_1 20210311_121001_Thick 0.99224246
0090a_1 20210311_121001_Thick 0.91015023
0090a_1 20210311_121001_Thick 0.9950724
0090a_1 20210311_121001_Thick 0.7748244
0090a_1 20210311_121001_Thick 0.5447564
0090a_1 20210311_121001_Thick 0.99321824
0090a_1 20210311_121001_Thick 0.99930644
0090a_1 20210311_121001_Thick 0.67848873
0090a_1 20210311_121001_Thick 0.99191344
0090a_1 20210311_121001_Thick 0.59074336
0090a_1 20210311_121001_Thick 0.97838116
0090a_1 20210311_121001_Thick 0.96244246
0090a_1 20210311_121001_Thick 0.9999498
0090a_1 20210311_121001_Thick 0.7973699
0090a_1 20210311_121001_Thick 0.6474471
0090a_1 20210311_121001_Thick 0.5247087
0090a_1 20210311_121001_Thick 0.5899374
0090a_1 20210311_121001_Thick 0.88477683
0090a_1 20210311_121001_Thick 0.9742293
0090a_1 20210311_121001_Thick 0.98929465
0090a_1 20210311_121001_Thick 0.9993979
0090a_1 20210311_121001_Thick 0.6604452
0090a_1 20210311_121001_Thick 0.7328259
0090a_1 20210311_121001_Thick 0.99614906
0090a_1 20210311_121001_Thick 0.87578136
0090a_1 20210311_121001_Thick 0.5252233
0090a_1 20210311_121001_Thick 0.8683532
0090a_1 20210311_121001_Thick 0.6911468
0090a_1 20210311_121001_Thick 0.6056002
0090a_1 20210311_121001_Thick 0.92858815
0090a_1 20210311_121001_Thick 0.9091247
0090a_1 20210311_121001_Thick 0.9430758
0090a_1 20210311_121001_Thick 0.6899359
0090a_1 20210311_121001_Thick 0.59138024
0090a_1 20210311_121001_Thick 0.7652186
0090a_1 20210311_121001_Thick 0.9994567
0090a_1 20210311_120901_Thick 0.9809177
0090a_1 20210311_120901_Thick 0.9183184
0090a_1 20210311_120901_Thick 0.95534635
0090a_1 20210311_120901_Thick 0.9162179
0090a_1 20210311_120901_Thick 0.7073636
0090a_1 20210311_120901_Thick 0.847099
0090a_1 20210311_120901_Thick 0.9803761
0090a_1 20210311_120901_Thick 0.67571
0090a_1 20210311_120901_Thick 0.88757765
0090a_1 20210311_120901_Thick 0.888587
0090a_1 20210311_120901_Thick 0.96785563
0090a_1 20210311_120901_Thick 0.74958473
0090a_1 20210311_120901_Thick 0.94381034
0090a_1 20210311_120901_Thick 0.9239025
0090a_1 20210311_120901_Thick 0.890813
0090a_1 20210311_120901_Thick 0.9264989
0090a_1 20210311_120901_Thick 0.5096352
0090a_1 20210311_120901_Thick 0.5665648
0090a_1 20210311_120901_Thick 0.98389304
0090a_1 20210311_120901_Thick 0.601125
0090a_1 20210311_120901_Thick 0.9756648
0090a_1 20210311_120901_Thick 0.9995035
0090a_1 20210311_120901_Thick 0.97157764
0090a_1 20210311_120901_Thick 0.9990439
0090a_1 20210311_120901_Thick 0.93297845
0090a_1 20210311_120901_Thick 0.79874593
0090a_1 20210311_120901_Thick 0.53488636
0090a_1 20210311_120901_Thick 0.9957663
0090a_1 20210311_120901_Thick 0.8428119
0090a_1 20210311_120901_Thick 0.54737866
0090a_1 20210311_120901_Thick 0.86124474
0090a_1 20210311_120901_Thick 0.7093364
0090a_1 20210311_120901_Thick 0.5060024
0090a_1 20210311_120901_Thick 0.5470662
0090a_1 20210311_120901_Thick 0.9892061
0090a_1 20210311_120901_Thick 0.6766574
0090a_1 20210311_120504_Thick 0.649971
0090a_1 20210311_120504_Thick 0.8164706
0090a_1 20210311_120504_Thick 0.7449466
0090a_1 20210311_120504_Thick 0.8736629
0090a_1 20210311_120504_Thick 0.8381218
0090a_1 20210311_120504_Thick 0.9923739
0090a_1 20210311_120504_Thick 0.8805044
0090a_1 20210311_120504_Thick 0.8669067
0090a_1 20210311_120504_Thick 0.93383855
0090a_1 20210311_120504_Thick 0.84937865
0090a_1 20210311_120504_Thick 0.6487057
0090a_1 20210311_120504_Thick 0.5888183
0090a_1 20210311_120504_Thick 0.99836737
0090a_1 20210311_120504_Thick 0.7515254
0090a_1 20210311_120504_Thick 0.9514724
0090a_1 20210311_120504_Thick 0.7359409
0090a_1 20210311_120504_Thick 0.97684926
0090a_1 20210311_120504_Thick 0.5716866
0090a_1 20210311_120504_Thick 0.9353279
0090a_1 20210311_120504_Thick 0.63984025
0090a_1 20210311_120504_Thick 0.98160225
0090a_1 20210311_120504_Thick 0.6216731
0090a_1 20210311_120504_Thick 0.6501418
0090a_1 20210311_120504_Thick 0.741777
0090a_1 20210311_120504_Thick 0.88182163
0090a_1 20210311_120549_Thick 0.9178869
0090a_1 20210311_120549_Thick 0.62996066
0090a_1 20210311_120549_Thick 0.99635893
0090a_1 20210311_120549_Thick 0.99893814
0090a_1 20210311_120549_Thick 0.8024402
0090a_1 20210311_120549_Thick 0.99774796
0090a_1 20210311_120549_Thick 0.94157916
0090a_1 20210311_120549_Thick 0.78695595
0090a_1 20210311_120549_Thick 0.9501419
0090a_1 20210311_120549_Thick 0.8290551
0090a_1 20210311_120549_Thick 0.8912501
0090a_1 20210311_120549_Thick 0.998728
0090a_1 20210311_120549_Thick 0.7709762
0090a_1 20210311_120549_Thick 0.7789176
0090a_1 20210311_120549_Thick 0.93297815
0090a_1 20210311_120549_Thick 0.9998185
0090a_1 20210311_120549_Thick 0.81362104
0090a_1 20210311_120549_Thick 0.7288299
0090a_1 20210311_120549_Thick 0.9602448
0090a_1 20210311_120549_Thick 0.6948571
0090a_1 20210311_120549_Thick 0.9961505
0090a_1 20210311_120549_Thick 0.92225397
0090a_1 20210311_120549_Thick 0.9982748
0090a_1 20210311_120549_Thick 0.9830679
0090a_1 20210311_120549_Thick 0.998944
0090a_1 20210311_120549_Thick 0.98717797
0090a_1 20210311_120549_Thick 0.99170035
0090a_1 20210311_120549_Thick 0.9959462
0090a_1 20210311_120549_Thick 0.9285602
0090a_1 20210311_120549_Thick 0.9111599
0090a_1 20210311_120549_Thick 0.99936825
0090a_1 20210311_120549_Thick 0.8505407
0090a_1 20210311_120549_Thick 0.8830738
0090a_1 20210311_120549_Thick 0.62436616
0090a_1 20210311_120549_Thick 0.90856117
0090a_1 20210311_120549_Thick 0.71709526
0090a_1 20210311_120549_Thick 0.8242112
0090a_1 20210311_120549_Thick 0.74286324
0090a_1 20210311_120835_Thick 0.7788113
0090a_1 20210311_120835_Thick 0.97842366
0090a_1 20210311_120835_Thick 0.98837346
0090a_1 20210311_120835_Thick 0.9756
0090a_1 20210311_120835_Thick 0.9999399
0090a_1 20210311_120835_Thick 0.8306198
0090a_1 20210311_120835_Thick 0.9775443
0090a_1 20210311_120835_Thick 0.924673
0090a_1 20210311_120835_Thick 0.98318106
0090a_1 20210311_120835_Thick 0.94209766
0090a_1 20210311_120835_Thick 0.9541855
0090a_1 20210311_120835_Thick 0.5691251
0090a_1 20210311_120835_Thick 0.9066241
0090a_1 20210311_120835_Thick 0.81522393
0090a_1 20210311_120835_Thick 0.7367143
0090a_1 20210311_120835_Thick 0.99974054
0090a_1 20210311_120835_Thick 0.7514376
0090a_1 20210311_120835_Thick 0.95287603
0090a_1 20210311_120835_Thick 0.8368013
0090a_1 20210311_120835_Thick 0.99987984
0090a_1 20210311_120835_Thick 0.83545065
0090a_1 20210311_120835_Thick 0.625154
0090a_1 20210311_120835_Thick 0.86998034
0090a_1 20210311_120835_Thick 0.5631587
0090a_1 20210311_120835_Thick 0.77655166
0090a_1 20210311_120835_Thick 0.9559264
0090a_1 20210311_120835_Thick 0.87952346
0090a_1 20210311_120835_Thick 0.9989297
0090a_1 20210311_120835_Thick 0.98699945
0090a_1 20210311_120835_Thick 0.99007696
0090a_1 20210311_120442_Thick 0.9848631
0090a_1 20210311_120442_Thick 0.9555638
0090a_1 20210311_120442_Thick 0.7485952
0090a_1 20210311_120442_Thick 0.6534904
0090a_1 20210311_120442_Thick 0.6570667
0090a_1 20210311_120442_Thick 0.96605444
0090a_1 20210311_120442_Thick 0.9968354
0090a_1 20210311_120442_Thick 0.5168272
0090a_1 20210311_120442_Thick 0.99977356
0090a_1 20210311_120442_Thick 0.86272544
0090a_1 20210311_120442_Thick 0.6210749
0090a_1 20210311_120442_Thick 0.9485529
0090a_1 20210311_120442_Thick 0.984455
0090a_1 20210311_120442_Thick 0.68464917
0090a_1 20210311_120442_Thick 0.86622465
0090a_1 20210311_120442_Thick 0.9561682
0090a_1 20210311_120442_Thick 0.9715125
0090a_1 20210311_120442_Thick 0.8472375
0090a_1 20210311_120442_Thick 0.898468
0090a_1 20210311_120442_Thick 0.8574655
0090a_1 20210311_120442_Thick 0.65055084
0090a_1 20210311_120442_Thick 0.6552232
0090a_1 20210311_120442_Thick 0.934747
0090a_1 20210311_120442_Thick 0.54641473
0090a_1 20210311_120442_Thick 0.71637124
0090a_1 20210311_120442_Thick 0.9931225
0090a_1 20210311_120442_Thick 0.91863537
0090a_1 20210311_120442_Thick 0.9999573
0090a_1 20210311_120442_Thick 0.733804
0090a_1 20210311_120442_Thick 0.7952751
0090a_1 20210311_120442_Thick 0.9872908
0090a_1 20210311_120442_Thick 0.97750705
0090a_1 20210311_120442_Thick 0.96826696
0090a_1 20210311_120442_Thick 0.97708
0090a_1 20210311_120442_Thick 0.9190911
0090a_1 20210311_120442_Thick 0.9989336
0090a_1 20210311_120442_Thick 0.9947259
0090a_1 20210311_120442_Thick 0.80287147
0090a_1 20210311_120442_Thick 0.8397387
0090a_1 20210311_120442_Thick 0.5083516
0090a_1 20210311_120442_Thick 0.9425307
0090a_1 20210311_120442_Thick 0.9044192
0090a_1 20210311_120442_Thick 0.61701596
0090a_1 20210311_120442_Thick 0.933174
0090a_1 20210311_120442_Thick 0.8498082
0090a_1 20210311_120442_Thick 0.9217183
0090a_1 20210311_120442_Thick 0.7838356
0090a_1 20210311_120442_Thick 0.7790043
0090a_1 20210311_120442_Thick 0.74951553
0090a_1 20210311_120442_Thick 0.5626292
0090a_1 20210311_120610_Thick 0.74634254
0090a_1 20210311_120610_Thick 0.85765284
0090a_1 20210311_120610_Thick 0.9968933
0090a_1 20210311_120610_Thick 0.9619821
0090a_1 20210311_120610_Thick 0.7972257
0090a_1 20210311_120610_Thick 0.94231945
0090a_1 20210311_120610_Thick 0.7369381
0090a_1 20210311_120610_Thick 0.9504915
0090a_1 20210311_120610_Thick 0.997552
0090a_1 20210311_120610_Thick 0.93276185
0090a_1 20210311_120610_Thick 0.98408026
0090a_1 20210311_120610_Thick 0.5884296
0090a_1 20210311_120610_Thick 0.827839
0090a_1 20210311_120610_Thick 0.959058
0090a_1 20210311_120610_Thick 0.99645305
0090a_1 20210311_120610_Thick 0.99947566
0090a_1 20210311_120610_Thick 0.87187177
0090a_1 20210311_120610_Thick 0.85813135
0090a_1 20210311_120610_Thick 0.72801465
0090a_1 20210311_120610_Thick 0.5974459
0090a_1 20210311_120610_Thick 0.965385
0090a_1 20210311_120610_Thick 0.99996746
0090a_1 20210311_120610_Thick 0.99779534
0090a_1 20210311_120610_Thick 0.92916083
0090a_1 20210311_120610_Thick 0.99057287
0090a_1 20210311_120610_Thick 0.96603405
0090a_1 20210311_120610_Thick 0.92917687
0090a_1 20210311_120610_Thick 0.7535685
0090a_1 20210311_120610_Thick 0.928186
0090a_1 20210311_120610_Thick 0.9965077
0090a_1 20210311_120610_Thick 0.74696916
0090a_1 20210311_120610_Thick 0.98142266
0090a_1 20210311_120610_Thick 0.9968213
0090a_1 20210311_120610_Thick 0.98104596
0090a_1 20210311_120610_Thick 0.9999678
0090a_1 20210311_120610_Thick 0.8405073
0090a_1 20210311_120610_Thick 0.9873416
0090a_1 20210311_120610_Thick 0.995067
0090a_1 20210311_120610_Thick 0.8217444
0090a_1 20210311_120610_Thick 0.6277747
0090a_1 20210311_120610_Thick 0.93450695
0090a_1 20210311_120610_Thick 0.8901382
0090a_1 20210311_120610_Thick 0.80497646
0090a_1 20210311_120610_Thick 0.98445964
0090a_1 20210311_120610_Thick 0.9778888
0090a_1 20210311_120610_Thick 0.9938167
0090a_1 20210311_120610_Thick 0.85442936
0090a_1 20210311_120610_Thick 0.9313304
0090a_1 20210311_120610_Thick 0.7740195
0090a_1 20210311_120610_Thick 0.9229993
0090a_1 20210311_120610_Thick 0.9692654
0090a_1 20210311_120610_Thick 0.8812702
0090a_1 20210311_120610_Thick 0.8206142
0094a_1 20210311_122332_Thick 0.9981402
0094a_1 20210311_122332_Thick 0.966408
0094a_1 20210311_122332_Thick 0.9425671
0094a_1 20210311_122332_Thick 0.6750635
0094a_1 20210311_122332_Thick 0.80993223
0094a_1 20210311_122332_Thick 0.8507571
0094a_1 20210311_122552_Thick 0.8611043
0094a_1 20210311_122552_Thick 0.9998821
0094a_1 20210311_122552_Thick 0.8707591
0094a_1 20210311_122552_Thick 0.5467999
0094a_1 20210311_122552_Thick 0.78793156
0094a_1 20210311_122552_Thick 0.78010917
0094a_1 20210311_122552_Thick 0.75591713
0094a_1 20210311_122552_Thick 0.79433787
0094a_1 20210311_122552_Thick 0.9993198
0094a_1 20210311_122552_Thick 0.8132416
0094a_1 20210311_122552_Thick 0.8771737
0094a_1 20210311_122552_Thick 0.6129345
0094a_1 20210311_122552_Thick 0.99906427
0094a_1 20210311_122552_Thick 0.7851143
0094a_1 20210311_122552_Thick 0.9989202
0094a_1 20210311_122552_Thick 0.9046045
0094a_1 20210311_122552_Thick 0.6483525
0094a_1 20210311_122552_Thick 0.71752816
0094a_1 20210311_122552_Thick 0.72580135
0094a_1 20210311_122552_Thick 0.6169131
0094a_1 20210311_122552_Thick 0.86939573
0094a_1 20210311_122907_Thick 0.6194812
0094a_1 20210311_122907_Thick 0.9940732
0094a_1 20210311_122907_Thick 0.5037044
0094a_1 20210311_122907_Thick 0.5993427
0094a_1 20210311_122529_Thick 0.9969944
0094a_1 20210311_122529_Thick 0.9359221
0094a_1 20210311_122529_Thick 0.8627985
0094a_1 20210311_122529_Thick 0.96433294
0094a_1 20210311_122529_Thick 0.9408049
0094a_1 20210311_122529_Thick 0.9993338
0094a_1 20210311_122529_Thick 0.9351351
0094a_1 20210311_122529_Thick 0.9685666
0094a_1 20210311_122529_Thick 0.5593139
0094a_1 20210311_122529_Thick 0.83395696
0094a_1 20210311_122529_Thick 0.9336106
0094a_1 20210311_122529_Thick 0.99237764
0094a_1 20210311_122529_Thick 0.65981877
0094a_1 20210311_122529_Thick 0.74699473
0094a_1 20210311_122441_Thick 0.97873014
0094a_1 20210311_122441_Thick 0.59631824
0094a_1 20210311_122441_Thick 0.87101954
0094a_1 20210311_122441_Thick 0.6437502
0094a_1 20210311_122928_Thick 0.55733645
0094a_1 20210311_122642_Thick 0.5641549
0094a_1 20210311_122642_Thick 0.9630055
0094a_1 20210311_122642_Thick 0.9323342
0094a_1 20210311_122642_Thick 0.85539585
0094a_1 20210311_122642_Thick 0.854451
0094a_1 20210311_122642_Thick 0.937593
0094a_1 20210311_122642_Thick 0.9728799
0094a_1 20210311_122642_Thick 0.5618059
0094a_1 20210311_122642_Thick 0.68076134
0094a_1 20210311_122642_Thick 0.9948196
0094a_1 20210311_122642_Thick 0.54849225
0094a_1 20210311_122642_Thick 0.6604091
0094a_1 20210311_122642_Thick 0.961857
0094a_1 20210311_122642_Thick 0.52741045
0094a_1 20210311_122642_Thick 0.9011834
0094a_1 20210311_122642_Thick 0.9355481
0094a_1 20210311_122642_Thick 0.9991835
0094a_1 20210311_122642_Thick 0.9541621
0094a_1 20210311_122642_Thick 0.94464636
0094a_1 20210311_122642_Thick 0.5580862
0094a_1 20210311_122824_Thick 0.6794868
0094a_1 20210311_122824_Thick 0.81644344
0094a_1 20210311_122824_Thick 0.9916049
0094a_1 20210311_122824_Thick 0.9483048
0094a_1 20210311_122824_Thick 0.76317465
0094a_1 20210311_122824_Thick 0.95052755
0094a_1 20210311_122824_Thick 0.9245568
0094a_1 20210311_122824_Thick 0.99824166
0094a_1 20210311_122824_Thick 0.63608396
0094a_1 20210311_122824_Thick 0.9320491
0094a_1 20210311_122742_Thick 0.91561955
0094a_1 20210311_122742_Thick 0.66299856
0094a_1 20210311_122742_Thick 0.5466629
0094a_1 20210311_122742_Thick 0.8294463
0094a_1 20210311_122742_Thick 0.844797
0094a_1 20210311_122742_Thick 0.7827043
0094a_1 20210311_122742_Thick 0.5864267
0094a_1 20210311_122306_Thick 0.72390914
0094a_1 20210311_122306_Thick 0.91646594
0094a_1 20210311_122306_Thick 0.73473495
0094a_1 20210311_122306_Thick 0.90685755
0094a_1 20210311_122846_Thick 0.97958905
0094a_1 20210311_122846_Thick 0.5945435
0094a_1 20210311_122846_Thick 0.94749
0094a_1 20210311_122846_Thick 0.5228997
0094a_1 20210311_122846_Thick 0.99949384
0094a_1 20210311_122846_Thick 0.8852033
0094a_1 20210311_122846_Thick 0.6271201
0094a_1 20210311_122846_Thick 0.8362273
0094a_1 20210311_122355_Thick 0.8094799
0094a_1 20210311_122355_Thick 0.6134532
0094a_1 20210311_122355_Thick 0.89935213
0094a_1 20210311_122355_Thick 0.7682577
0094a_1 20210311_122355_Thick 0.99657923
0094a_1 20210311_122355_Thick 0.67456
0094a_1 20210311_122355_Thick 0.7999828
0094a_1 20210311_122355_Thick 0.5240538
0094a_1 20210311_122355_Thick 0.6865163
0094a_1 20210311_122355_Thick 0.6392327
0094a_1 20210311_122416_Thick 0.93831193
0094a_1 20210311_122416_Thick 0.9994942
0094a_1 20210311_122416_Thick 0.7202041
0094a_1 20210311_122416_Thick 0.70133877
0094a_1 20210311_122416_Thick 0.8417681
0094a_1 20210311_122416_Thick 0.5155199
0094a_1 20210311_122416_Thick 0.86954606
0094a_1 20210311_122416_Thick 0.7272773
0094a_1 20210311_122416_Thick 0.6025501
0094a_1 20210311_122416_Thick 0.9250919
0094a_1 20210311_122416_Thick 0.88503635
0094a_1 20210311_122416_Thick 0.6802646
0094a_1 20210311_122803_Thick 0.9998373
0094a_1 20210311_122803_Thick 0.80731577
0094a_1 20210311_122803_Thick 0.9978947
0094a_1 20210311_122803_Thick 0.7013151
0094a_1 20210311_122803_Thick 0.9997447
0094a_1 20210311_122803_Thick 0.95234716
0094a_1 20210311_122803_Thick 0.997614
0094a_1 20210311_122803_Thick 0.77683115
0094a_1 20210311_122803_Thick 0.8312549
0094a_1 20210311_122803_Thick 0.81723976
0094a_1 20210311_122803_Thick 0.8771421
0094a_1 20210311_122803_Thick 0.7250264
0094a_1 20210311_122803_Thick 0.97707194
0094a_1 20210311_122803_Thick 0.99264
0094a_1 20210311_122803_Thick 0.5752719
0094a_1 20210311_122803_Thick 0.5334222
0094a_1 20210311_122803_Thick 0.50533706
0094a_1 20210311_122803_Thick 0.9532954
0094a_1 20210311_122803_Thick 0.5171415
0094a_1 20210311_122803_Thick 0.5261306
0094a_1 20210311_122803_Thick 0.7969555
0094a_1 20210311_122616_Thick 0.76511097
0094a_1 20210311_122616_Thick 0.8298208
0094a_1 20210311_122616_Thick 0.88214344
0094a_1 20210311_122616_Thick 0.5339759
0094a_1 20210311_122616_Thick 0.6827603
0094a_1 20210311_122616_Thick 0.7491836
0094a_1 20210311_122616_Thick 0.7805038
0094a_1 20210311_122703_Thick 0.6856773
0094a_1 20210311_122703_Thick 0.5179199
0094a_1 20210311_122703_Thick 0.9770667
0094a_1 20210311_122703_Thick 0.62518185
0094a_1 20210311_122703_Thick 0.9999927
0094a_1 20210311_122703_Thick 0.9939447
0094a_1 20210311_122703_Thick 0.9859635
0094a_1 20210311_122703_Thick 0.9999312
0094a_1 20210311_122703_Thick 0.5706991
0094a_1 20210311_122703_Thick 0.5150359
0094a_1 20210311_122703_Thick 0.5780797
0094a_1 20210311_122703_Thick 0.98664594
0094a_1 20210311_122703_Thick 0.76185584
0094a_1 20210311_122703_Thick 0.57267153
0094a_1 20210311_122703_Thick 0.99946004
0094a_1 20210311_122703_Thick 0.7989004
0094a_1 20210311_122703_Thick 0.9923366
0094a_1 20210311_122703_Thick 0.82550746
0094a_1 20210311_122703_Thick 0.5664932
0094a_1 20210311_122703_Thick 0.79811835
0094a_1 20210311_122703_Thick 0.9095819
0094a_1 20210311_122703_Thick 0.60670745
0094a_1 20210311_122703_Thick 0.6926565
0094a_1 20210311_122703_Thick 0.5069909
0094a_1 20210311_122703_Thick 0.61007065
0094a_1 20210311_122703_Thick 0.9957222
0094a_1 20210311_122722_Thick 0.90526223
0094a_1 20210311_122722_Thick 0.99015474
0094a_1 20210311_122722_Thick 0.689964
0094a_1 20210311_122722_Thick 0.5895446
0094a_1 20210311_122722_Thick 0.83018535
0094a_1 20210311_122722_Thick 0.78137404
0094a_1 20210311_122722_Thick 0.87543607
0094a_1 20210311_122722_Thick 0.98611987
0094a_1 20210311_122722_Thick 0.9984275
0094a_1 20210311_122722_Thick 0.90593183
0094a_1 20210311_122722_Thick 0.94967496
0094a_1 20210311_122722_Thick 0.8855065
0094a_1 20210311_122722_Thick 0.93354297
0094a_1 20210311_122722_Thick 0.58290666
0094a_1 20210311_122722_Thick 0.5539118
0096a_1 20210311_123348_Thick 0.54451895
0096a_1 20210311_123348_Thick 0.9957444
0096a_1 20210311_123348_Thick 0.5308148
0096a_1 20210311_123348_Thick 0.8978757
0096a_1 20210311_123348_Thick 0.5527144
0096a_1 20210311_123412_Thick 0.5930024
0096a_1 20210311_123412_Thick 0.79823333
0096a_1 20210311_123412_Thick 0.8131114
0096a_1 20210311_123412_Thick 0.9226971
0096a_1 20210311_123412_Thick 0.6892882
0096a_1 20210311_123412_Thick 0.532719
0096a_1 20210311_123412_Thick 0.982534
0096a_1 20210311_123247_Thick 0.93459344
0096a_1 20210311_123247_Thick 0.9906474
0096a_1 20210311_123247_Thick 0.9891788
0096a_1 20210311_123247_Thick 0.8164665
0096a_1 20210311_123247_Thick 0.81862265
0096a_1 20210311_123247_Thick 0.8528441
0096a_1 20210311_123247_Thick 0.65852815
0096a_1 20210311_123247_Thick 0.7958795
0096a_1 20210311_123247_Thick 0.5615763
0096a_1 20210311_123247_Thick 0.8565576
0096a_1 20210311_123247_Thick 0.6921328
0096a_1 20210311_123247_Thick 0.84580684
0096a_1 20210311_123247_Thick 0.6457893
0096a_1 20210311_123247_Thick 0.92181736
0096a_1 20210311_123247_Thick 0.608393
0096a_1 20210311_123501_Thick 0.899669
0096a_1 20210311_123501_Thick 0.738977
0096a_1 20210311_123501_Thick 0.5045658
0096a_1 20210311_123501_Thick 0.5961893
0096a_1 20210311_123501_Thick 0.99991214
0096a_1 20210311_123501_Thick 0.6000105
0096a_1 20210311_123501_Thick 0.78229666
0096a_1 20210311_123501_Thick 0.95859605
0096a_1 20210311_123501_Thick 0.5373915
0096a_1 20210311_123501_Thick 0.512848
0096a_1 20210311_123501_Thick 0.8580799
0096a_1 20210311_123436_Thick 0.88425875
0096a_1 20210311_123436_Thick 0.6668556
0096a_1 20210311_123436_Thick 0.7735526
0096a_1 20210311_123328_Thick 0.56886804
0096a_1 20210311_123328_Thick 0.9315111
0096a_1 20210311_123328_Thick 0.59581494
0096a_1 20210311_123620_Thick 0.8245015
0096a_1 20210311_123620_Thick 0.98305386
0096a_1 20210311_123620_Thick 0.9136443
0096a_1 20210311_123620_Thick 0.5563896
0096a_1 20210311_123620_Thick 0.94202447
0096a_1 20210311_123620_Thick 0.62013954
0096a_1 20210311_123555_Thick 0.62380904
0096a_1 20210311_123555_Thick 0.75983816
0096a_1 20210311_123555_Thick 0.96104056
0096a_1 20210311_123555_Thick 0.95175976
0096a_1 20210311_123555_Thick 0.80681276
0096a_1 20210311_123555_Thick 0.90808797
0096a_1 20210311_123555_Thick 0.9988985
0096a_1 20210311_123555_Thick 0.87441194
0096a_1 20210311_123555_Thick 0.9554242
0096a_1 20210311_123555_Thick 0.7175471
0096a_1 20210311_123528_Thick 0.8560218
0096a_1 20210311_123307_Thick 0.5358707
0096a_1 20210311_123307_Thick 0.9752312
0096a_1 20210311_123307_Thick 0.6339224
0096a_1 20210311_123307_Thick 0.85941815
0096a_1 20210311_123307_Thick 0.8928268
0096a_1 20210311_123307_Thick 0.72823226
0096a_1 20210311_123307_Thick 0.78265476
0096a_1 20210311_123307_Thick 0.94366455
0096a_1 20210311_123307_Thick 0.99844897
0098a_1 20210311_124032_Thick 0.5897382
0098a_1 20210311_124032_Thick 0.57347447
0098a_1 20210311_124053_Thick 0.9672495
0098a_1 20210311_124436_Thick 0.9863089
0098a_1 20210311_124436_Thick 0.76156074
0098a_1 20210311_124436_Thick 0.76516163
0098a_1 20210311_124119_Thick 0.64529485
0098a_1 20210311_124520_Thick 0.58841705
0098a_1 20210311_124520_Thick 0.59250844
0098a_1 20210311_124412_Thick 0.8062755
0098a_1 20210311_124412_Thick 0.6476826
0098a_1 20210311_124412_Thick 0.52035505
0098a_1 20210311_124412_Thick 0.5203071
0098a_1 20210311_124545_Thick 0.7928332
0098a_1 20210311_124545_Thick 0.977774
0098a_1 20210311_124624_Thick 0.9846031
0098a_1 20210311_124624_Thick 0.6031428
0098a_1 20210311_124624_Thick 0.52645594
0098a_1 20210311_124732_Thick 0.57153255
0098a_1 20210311_124710_Thick 0.94495136
0098a_1 20210311_124710_Thick 0.6770719
0098a_1 20210311_124710_Thick 0.9880304
0098a_1 20210311_124710_Thick 0.8862627
0098a_1 20210311_124710_Thick 0.75337726
0098a_1 20210311_124710_Thick 0.67567575
0098a_1 20210311_124710_Thick 0.9666041
0098a_1 20210311_124645_Thick 0.9948555
0098a_1 20210311_124645_Thick 0.6950226
0098a_1 20210311_124645_Thick 0.6702568
0098a_1 20210311_124645_Thick 0.56314296
0098a_1 20210311_124645_Thick 0.5453642
0098a_1 20210311_124816_Thick 0.64890784
0098a_1 20210311_124816_Thick 0.88667214
0098a_1 20210311_124323_Thick 0.6605868
0098a_1 20210311_124323_Thick 0.58915746
0098a_1 20210311_124323_Thick 0.73327315
0098a_1 20210311_124323_Thick 0.5766054
0098a_1 20210311_124207_Thick 0.5031328
0098a_1 20210311_124207_Thick 0.87277883
0098a_1 20210311_124207_Thick 0.5279574
0098a_1 20210311_124350_Thick 0.83344364
0098a_1 20210311_124350_Thick 0.638603
0098a_1 20210311_124350_Thick 0.93863875
0098a_1 20210311_124458_Thick 0.9999927
0098a_1 20210311_124458_Thick 0.5007489
0098a_1 20210311_124458_Thick 0.6147666
0098a_1 20210311_124458_Thick 0.67126995
0098a_1 20210311_124458_Thick 0.9243635
0098a_1 20210311_124752_Thick 0.9442811
0098a_1 20210311_124752_Thick 0.8481511
0098a_1 20210311_124141_Thick 0.96586347
0100a_1 20210311_125108_Thick 0.79854757
0100a_1 20210311_125108_Thick 0.54653716
0100a_1 20210311_125108_Thick 0.9043416
0100a_1 20210311_125108_Thick 0.93592775
0100a_1 20210311_125108_Thick 0.9935986
0100a_1 20210311_125108_Thick 0.9572638
0100a_1 20210311_125108_Thick 0.5940053
0100a_1 20210311_125108_Thick 0.8650721
0100a_1 20210311_125108_Thick 0.80361384
0100a_1 20210311_125108_Thick 0.80625844
0100a_1 20210311_125108_Thick 0.67403376
0100a_1 20210311_125108_Thick 0.994055
0100a_1 20210311_125108_Thick 0.948712
0100a_1 20210311_125108_Thick 0.96450835
0100a_1 20210311_125108_Thick 0.85733545
0100a_1 20210311_125108_Thick 0.99839205
0100a_1 20210311_125108_Thick 0.98509306
0100a_1 20210311_125108_Thick 0.797292
0100a_1 20210311_125108_Thick 0.63044083
0100a_1 20210311_125108_Thick 0.5763048
0100a_1 20210311_125108_Thick 0.700696
0100a_1 20210311_125108_Thick 0.8703907
0100a_1 20210311_125108_Thick 0.8011982
0100a_1 20210311_125108_Thick 0.7817522
0100a_1 20210311_125108_Thick 0.9997732
0100a_1 20210311_125108_Thick 0.69898766
0100a_1 20210311_125108_Thick 0.52666533
0100a_1 20210311_125108_Thick 0.996819
0100a_1 20210311_125108_Thick 0.8042226
0100a_1 20210311_125228_Thick 0.70100415
0100a_1 20210311_125228_Thick 0.9325383
0100a_1 20210311_125228_Thick 0.5301164
0100a_1 20210311_125228_Thick 0.88786453
0100a_1 20210311_125228_Thick 0.59924734
0100a_1 20210311_125228_Thick 0.8792362
0100a_1 20210311_125228_Thick 0.66097665
0100a_1 20210311_125228_Thick 0.90318966
0100a_1 20210311_125228_Thick 0.7278685
0100a_1 20210311_125228_Thick 0.7044055
0100a_1 20210311_125228_Thick 0.8237711
0100a_1 20210311_125228_Thick 0.5607144
0100a_1 20210311_125228_Thick 0.768002
0100a_1 20210311_125228_Thick 0.5043467
0100a_1 20210311_125228_Thick 0.6736539
0100a_1 20210311_125228_Thick 0.66008663
0100a_1 20210311_125228_Thick 0.5372128
0100a_1 20210311_125228_Thick 0.6012972
0100a_1 20210311_125228_Thick 0.7623173
0100a_1 20210311_125228_Thick 0.6477537
0100a_1 20210311_125228_Thick 0.54179907
0100a_1 20210311_125228_Thick 0.77459556
0100a_1 20210311_125228_Thick 0.7333348
0100a_1 20210311_125352_Thick 0.79708827
0100a_1 20210311_125352_Thick 0.8284598
0100a_1 20210311_125352_Thick 0.90262914
0100a_1 20210311_125352_Thick 0.5730736
0100a_1 20210311_125352_Thick 0.988972
0100a_1 20210311_125352_Thick 0.9918419
0100a_1 20210311_125352_Thick 0.93014485
0100a_1 20210311_125352_Thick 0.96706355
0100a_1 20210311_125352_Thick 0.64771163
0100a_1 20210311_125352_Thick 0.8713685
0100a_1 20210311_125352_Thick 0.7474232
0100a_1 20210311_125352_Thick 0.94641703
0100a_1 20210311_125352_Thick 0.8644485
0100a_1 20210311_125352_Thick 0.8671532
0100a_1 20210311_125352_Thick 0.68728054
0100a_1 20210311_125352_Thick 0.66810703
0100a_1 20210311_125352_Thick 0.5314992
0100a_1 20210311_125352_Thick 0.9669083
0100a_1 20210311_125352_Thick 0.5011351
0100a_1 20210311_125352_Thick 0.78748155
0100a_1 20210311_125352_Thick 0.7721734
0100a_1 20210311_125352_Thick 0.8607216
0100a_1 20210311_125352_Thick 0.9977902
0100a_1 20210311_125352_Thick 0.61155933
0100a_1 20210311_125352_Thick 0.62969
0100a_1 20210311_125352_Thick 0.57152104
0100a_1 20210311_125352_Thick 0.55132747
0100a_1 20210311_125352_Thick 0.8397812
0100a_1 20210311_125332_Thick 0.8170398
0100a_1 20210311_125332_Thick 0.5208642
0100a_1 20210311_125332_Thick 0.93843704
0100a_1 20210311_125332_Thick 0.9751369
0100a_1 20210311_125332_Thick 0.9846815
0100a_1 20210311_125332_Thick 0.9925356
0100a_1 20210311_125332_Thick 0.98372006
0100a_1 20210311_125332_Thick 0.98295134
0100a_1 20210311_125332_Thick 0.9815477
0100a_1 20210311_125332_Thick 0.7271845
0100a_1 20210311_125332_Thick 0.7573901
0100a_1 20210311_125332_Thick 0.97955817
0100a_1 20210311_125332_Thick 0.9499099
0100a_1 20210311_125332_Thick 0.90692633
0100a_1 20210311_125332_Thick 0.80485547
0100a_1 20210311_125332_Thick 0.6829765
0100a_1 20210311_125332_Thick 0.55615807
0100a_1 20210311_125332_Thick 0.8943065
0100a_1 20210311_125332_Thick 0.6389863
0100a_1 20210311_125332_Thick 0.6138088
0100a_1 20210311_125332_Thick 0.6631212
0100a_1 20210311_125332_Thick 0.98211795
0100a_1 20210311_125332_Thick 0.9821998
0100a_1 20210311_125332_Thick 0.5180069
0100a_1 20210311_125332_Thick 0.68675387
0100a_1 20210311_125332_Thick 0.82725817
0100a_1 20210311_125332_Thick 0.99982685
0100a_1 20210311_125332_Thick 0.6373986
0100a_1 20210311_125332_Thick 0.977382
0100a_1 20210311_125332_Thick 0.54417866
0100a_1 20210311_125332_Thick 0.6323918
0100a_1 20210311_125332_Thick 0.6687763
0100a_1 20210311_125332_Thick 0.80066156
0100a_1 20210311_125332_Thick 0.8522213
0100a_1 20210311_125332_Thick 0.6440589
0100a_1 20210311_125332_Thick 0.69364065
0100a_1 20210311_125332_Thick 0.7651841
0100a_1 20210311_125332_Thick 0.97783524
0100a_1 20210311_125332_Thick 0.51712465
0100a_1 20210311_125332_Thick 0.97658575
0100a_1 20210311_125127_Thick 0.9442709
0100a_1 20210311_125127_Thick 0.8852922
0100a_1 20210311_125127_Thick 0.9983694
0100a_1 20210311_125127_Thick 0.9400416
0100a_1 20210311_125127_Thick 0.61349237
0100a_1 20210311_125127_Thick 0.8140105
0100a_1 20210311_125127_Thick 0.91092086
0100a_1 20210311_125127_Thick 0.5907162
0100a_1 20210311_125127_Thick 0.94031644
0100a_1 20210311_125127_Thick 0.97675633
0100a_1 20210311_125127_Thick 0.6786709
0100a_1 20210311_125127_Thick 0.613736
0100a_1 20210311_125127_Thick 0.8719017
0100a_1 20210311_125127_Thick 0.8238759
0100a_1 20210311_125127_Thick 0.98139167
0100a_1 20210311_125127_Thick 0.60017693
0100a_1 20210311_125127_Thick 0.8448346
0100a_1 20210311_125127_Thick 0.8423107
0100a_1 20210311_125127_Thick 0.7461528
0100a_1 20210311_125127_Thick 0.9284227
0100a_1 20210311_125127_Thick 0.9627787
0100a_1 20210311_125127_Thick 0.6619889
0100a_1 20210311_125127_Thick 0.93311864
0100a_1 20210311_125127_Thick 0.8894257
0100a_1 20210311_125127_Thick 0.7969672
0100a_1 20210311_125127_Thick 0.828633
0100a_1 20210311_125127_Thick 0.5118775
0100a_1 20210311_125148_Thick 0.65815395
0100a_1 20210311_125148_Thick 0.6287916
0100a_1 20210311_125148_Thick 0.88919014
0100a_1 20210311_125148_Thick 0.8191804
0100a_1 20210311_125148_Thick 0.63067955
0100a_1 20210311_125148_Thick 0.6821548
0100a_1 20210311_125148_Thick 0.87629443
0100a_1 20210311_125148_Thick 0.7887904
0100a_1 20210311_125148_Thick 0.90393585
0100a_1 20210311_125148_Thick 0.9969023
0100a_1 20210311_125148_Thick 0.82176626
0100a_1 20210311_125148_Thick 0.85036093
0100a_1 20210311_125148_Thick 0.9688705
0100a_1 20210311_125148_Thick 0.9978376
0100a_1 20210311_125148_Thick 0.8078872
0100a_1 20210311_125148_Thick 0.9419004
0100a_1 20210311_125148_Thick 0.5148455
0100a_1 20210311_125148_Thick 0.97796804
0100a_1 20210311_125148_Thick 0.8780244
0100a_1 20210311_125148_Thick 0.79146653
0100a_1 20210311_125148_Thick 0.98018503
0100a_1 20210311_125148_Thick 0.9028055
0100a_1 20210311_125148_Thick 0.9259966
0100a_1 20210311_125148_Thick 0.9972742
0100a_1 20210311_125148_Thick 0.99813914
0100a_1 20210311_125148_Thick 0.92648816
0100a_1 20210311_125148_Thick 0.8954704
0100a_1 20210311_125148_Thick 0.82082784
0100a_1 20210311_125148_Thick 0.79415727
0100a_1 20210311_125148_Thick 0.94290763
0100a_1 20210311_125148_Thick 0.9606513
0100a_1 20210311_125148_Thick 0.5779364
0100a_1 20210311_125148_Thick 0.8858656
0100a_1 20210311_125148_Thick 0.78332543
0100a_1 20210311_125148_Thick 0.5173656
0100a_1 20210311_125148_Thick 0.9804017
0100a_1 20210311_125148_Thick 0.95129794
0100a_1 20210311_125148_Thick 0.64598006
0100a_1 20210311_125148_Thick 0.9319777
0100a_1 20210311_125148_Thick 0.7821159
0100a_1 20210311_125148_Thick 0.9789642
0100a_1 20210311_125148_Thick 0.8880105
0100a_1 20210311_125148_Thick 0.8738013
0100a_1 20210311_125148_Thick 0.66455686
0100a_1 20210311_125148_Thick 0.9293905
0100a_1 20210311_125148_Thick 0.935085
0100a_1 20210311_125246_Thick 0.96781015
0100a_1 20210311_125246_Thick 0.6285627
0100a_1 20210311_125246_Thick 0.9587811
0100a_1 20210311_125246_Thick 0.7155667
0100a_1 20210311_125246_Thick 0.9256275
0100a_1 20210311_125246_Thick 0.93310785
0100a_1 20210311_125246_Thick 0.87454605
0100a_1 20210311_125246_Thick 0.8451431
0100a_1 20210311_125246_Thick 0.87140816
0100a_1 20210311_125246_Thick 0.8433952
0100a_1 20210311_125246_Thick 0.5156401
0100a_1 20210311_125246_Thick 0.8791051
0100a_1 20210311_125311_Thick 0.8820288
0100a_1 20210311_125311_Thick 0.9616861
0100a_1 20210311_125311_Thick 0.9935242
0100a_1 20210311_125311_Thick 0.76411647
0100a_1 20210311_125311_Thick 0.9690599
0100a_1 20210311_125311_Thick 0.9602677
0100a_1 20210311_125311_Thick 0.8327119
0100a_1 20210311_125311_Thick 0.8375461
0100a_1 20210311_125311_Thick 0.79918814
0100a_1 20210311_125311_Thick 0.76070327
0100a_1 20210311_125311_Thick 0.9941461
0100a_1 20210311_125311_Thick 0.9705368
0100a_1 20210311_125311_Thick 0.7479307
0100a_1 20210311_125311_Thick 0.70941824
0100a_1 20210311_125311_Thick 0.9688099
0100a_1 20210311_125311_Thick 0.9216195
0100a_1 20210311_125311_Thick 0.6479017
0100a_1 20210311_125311_Thick 0.6791745
0100a_1 20210311_125311_Thick 0.84615344
0100a_1 20210311_125311_Thick 0.985999
0100a_1 20210311_125311_Thick 0.5110106
0100a_1 20210311_125311_Thick 0.79897666
0100a_1 20210311_125311_Thick 0.84778047
0100a_1 20210311_125311_Thick 0.5478555
0100a_1 20210311_125311_Thick 0.7670024
0100a_1 20210311_125311_Thick 0.5006865
0100a_1 20210311_125311_Thick 0.66629046
0100a_1 20210311_125311_Thick 0.95411175
0100a_1 20210311_125311_Thick 0.86458045
0100a_1 20210311_125311_Thick 0.8024822
0100a_1 20210311_125311_Thick 0.64584
0100a_1 20210311_125311_Thick 0.9209655
0100a_1 20210311_125311_Thick 0.8717663
0100a_1 20210311_125311_Thick 0.7130065
0100a_1 20210311_125311_Thick 0.9092664
0100a_1 20210311_125311_Thick 0.6466011
0100a_1 20210311_125311_Thick 0.513728
0100a_1 20210311_125311_Thick 0.70208746
0100a_1 20210311_125311_Thick 0.92815363
0100a_1 20210311_125311_Thick 0.7710413
0100a_1 20210311_125311_Thick 0.7414668
0100a_1 20210311_125207_Thick 0.84516746
0100a_1 20210311_125207_Thick 0.75372905
0100a_1 20210311_125207_Thick 0.9987263
0100a_1 20210311_125207_Thick 0.86621624
0100a_1 20210311_125207_Thick 0.6440758
0100a_1 20210311_125207_Thick 0.8408236
0100a_1 20210311_125207_Thick 0.96401703
0100a_1 20210311_125207_Thick 0.55984825
0100a_1 20210311_125207_Thick 0.92271763
0100a_1 20210311_125207_Thick 0.95019
0100a_1 20210311_125207_Thick 0.9934098
0100a_1 20210311_125207_Thick 0.58810264
0100a_1 20210311_125207_Thick 0.9043853
0100a_1 20210311_125207_Thick 0.98553365
0100a_1 20210311_125207_Thick 0.7546038
0100a_1 20210311_125207_Thick 0.6354308
0100a_1 20210311_125207_Thick 0.8734345
0100a_1 20210311_125207_Thick 0.81582135
0100a_1 20210311_125207_Thick 0.72266257
0100a_1 20210311_125207_Thick 0.8843188
0100a_1 20210311_125207_Thick 0.62619656
0100a_1 20210311_125207_Thick 0.81762147
0100a_1 20210311_125207_Thick 0.9744154
0100a_1 20210311_125207_Thick 0.7462662
0100a_1 20210311_125207_Thick 0.5631587
0100a_1 20210311_125207_Thick 0.61703324
0100a_1 20210311_125207_Thick 0.8391137
0100a_1 20210311_125207_Thick 0.5159418
0102a_1 20210313_101400_Thick 0.93971336
0102a_1 20210313_101400_Thick 0.5992584
0102a_1 20210313_101400_Thick 0.7389922
0102a_1 20210313_101400_Thick 0.9780677
0102a_1 20210313_101400_Thick 0.7637323
0102a_1 20210313_101400_Thick 0.9456236
0102a_1 20210313_101645_Thick 0.94998986
0102a_1 20210313_101645_Thick 0.9980634
0102a_1 20210313_101645_Thick 0.5691377
0102a_1 20210313_101645_Thick 0.82414
0102a_1 20210313_101645_Thick 0.9142375
0102a_1 20210313_101645_Thick 0.9913976
0102a_1 20210313_101709_Thick 0.90712917
0102a_1 20210313_101709_Thick 0.6063952
0102a_1 20210313_101709_Thick 0.8992778
0102a_1 20210313_101945_Thick 0.98758847
0102a_1 20210313_101945_Thick 0.9854558
0102a_1 20210313_101945_Thick 0.81472933
0102a_1 20210313_101945_Thick 0.6422115
0102a_1 20210313_101945_Thick 0.80926126
0102a_1 20210313_101915_Thick 0.8171704
0102a_1 20210313_101915_Thick 0.8412796
0102a_1 20210313_101915_Thick 0.85072356
0102a_1 20210313_101915_Thick 0.8224208
0102a_1 20210313_101915_Thick 0.56306
0102a_1 20210313_101915_Thick 0.99186045
0102a_1 20210313_101915_Thick 0.89252806
0102a_1 20210313_101516_Thick 0.6088176
0102a_1 20210313_101516_Thick 0.91096306
0102a_1 20210313_101516_Thick 0.5846959
0102a_1 20210313_101516_Thick 0.9999665
0102a_1 20210313_101516_Thick 0.9292502
0102a_1 20210313_101516_Thick 0.8249319
0102a_1 20210313_101516_Thick 0.69066244
0102a_1 20210313_101516_Thick 0.93336797
0102a_1 20210313_101516_Thick 0.9054244
0102a_1 20210313_101516_Thick 0.66137946
0102a_1 20210313_101516_Thick 0.6823359
0102a_1 20210313_101516_Thick 0.8348449
0102a_1 20210313_101516_Thick 0.58350015
0102a_1 20210313_101516_Thick 0.9997739
0102a_1 20210313_101247_Thick 0.9772857
0102a_1 20210313_101247_Thick 0.94932824
0102a_1 20210313_101247_Thick 0.57373893
0102a_1 20210313_101247_Thick 0.9785928
0102a_1 20210313_101247_Thick 0.96658486
0102a_1 20210313_101247_Thick 0.9970667
0102a_1 20210313_101247_Thick 0.6019414
0102a_1 20210313_101247_Thick 0.77584
0102a_1 20210313_101247_Thick 0.8139225
0102a_1 20210313_101247_Thick 0.75544435
0102a_1 20210313_101456_Thick 0.99089515
0102a_1 20210313_101456_Thick 0.7532853
0102a_1 20210313_101456_Thick 0.64178485
0102a_1 20210313_101456_Thick 0.5614338
0102a_1 20210313_101456_Thick 0.7434712
0102a_1 20210313_101456_Thick 0.9745694
0102a_1 20210313_101456_Thick 0.7542404
0102a_1 20210313_101456_Thick 0.5479209
0102a_1 20210313_101456_Thick 0.63637537
0102a_1 20210313_101456_Thick 0.89041805
0102a_1 20210313_101603_Thick 0.89164865
0102a_1 20210313_101603_Thick 0.8978928
0102a_1 20210313_101603_Thick 0.8797834
0102a_1 20210313_101603_Thick 0.7893849
0102a_1 20210313_101603_Thick 0.8445583
0102a_1 20210313_101311_Thick 0.97556883
0102a_1 20210313_101311_Thick 0.96069807
0102a_1 20210313_101311_Thick 0.9277495
0102a_1 20210313_101311_Thick 0.98905236
0102a_1 20210313_101311_Thick 0.9461988
0102a_1 20210313_101311_Thick 0.90509033
0102a_1 20210313_101311_Thick 0.5938544
0102a_1 20210313_101311_Thick 0.9228194
0102a_1 20210313_101848_Thick 0.97835916
0102a_1 20210313_101848_Thick 0.98099065
0102a_1 20210313_101848_Thick 0.93832034
0102a_1 20210313_101848_Thick 0.68760586
0102a_1 20210313_101848_Thick 0.66973287
0102a_1 20210313_101848_Thick 0.9854569
0102a_1 20210313_101540_Thick 0.5860847
0102a_1 20210313_101540_Thick 0.64498407
0102a_1 20210313_101540_Thick 0.871789
0102a_1 20210313_101540_Thick 0.6194791
0102a_1 20210313_101540_Thick 0.55017096
0102a_1 20210313_101540_Thick 0.63699853
0102a_1 20210313_101540_Thick 0.9534842
0102a_1 20210313_101540_Thick 0.5009788
0102a_1 20210313_101540_Thick 0.92476517
0102a_1 20210313_101540_Thick 0.9675106
0102a_1 20210313_101336_Thick 0.9915469
0102a_1 20210313_101336_Thick 0.9829701
0102a_1 20210313_101336_Thick 0.6080632
0102a_1 20210313_101336_Thick 0.59262484
0102a_1 20210313_101336_Thick 0.922153
0102a_1 20210313_101336_Thick 0.98507744
0102a_1 20210313_101336_Thick 0.64286864
0102a_1 20210313_101336_Thick 0.60243905
0102a_1 20210313_101336_Thick 0.52194846
0102a_1 20210313_101336_Thick 0.6308159
0102a_1 20210313_101802_Thick 0.97922266
0102a_1 20210313_101802_Thick 0.8460246
0102a_1 20210313_101802_Thick 0.8126364
0102a_1 20210313_101802_Thick 0.8316677
0102a_1 20210313_101802_Thick 0.6963784
0102a_1 20210313_101802_Thick 0.78736466
0102a_1 20210313_101429_Thick 0.8370059
0102a_1 20210313_101429_Thick 0.89461946
0102a_1 20210313_101429_Thick 0.8862056
0102a_1 20210313_101429_Thick 0.9423582
0102a_1 20210313_101429_Thick 0.8672014
0102a_1 20210313_101429_Thick 0.8837462
0102a_1 20210313_101429_Thick 0.99974316
0102a_1 20210313_101826_Thick 0.855489
0102a_1 20210313_101826_Thick 0.50903803
0102a_1 20210313_101826_Thick 0.9218352
0102a_1 20210313_101826_Thick 0.5853518
0102a_1 20210313_101738_Thick 0.99218845
0102a_1 20210313_101738_Thick 0.96313953
0102a_1 20210313_101738_Thick 0.8917757
0102a_1 20210313_101738_Thick 0.89720374
0102a_1 20210313_101738_Thick 0.7235979
0102a_1 20210313_101738_Thick 0.97320515
0102a_1 20210313_101738_Thick 0.8200544
0102a_1 20210313_101738_Thick 0.98571867
0102a_1 20210313_101738_Thick 0.6298006
0102a_1 20210313_101738_Thick 0.58506864
0102a_1 20210313_101622_Thick 0.8675107
0102a_1 20210313_101622_Thick 0.9986512
0102a_1 20210313_101622_Thick 0.945384
0102a_1 20210313_101622_Thick 0.990967
0102a_1 20210313_101622_Thick 0.6112782
0102a_1 20210313_101622_Thick 0.9526605
0102a_1 20210313_101622_Thick 0.6721227
0102a_1 20210313_101622_Thick 0.86630476
0102a_1 20210313_101622_Thick 0.86117804
0102a_1 20210313_101622_Thick 0.834285
0102a_1 20210313_101622_Thick 0.8011285
0102a_1 20210313_101622_Thick 0.9157548
0102a_1 20210313_101622_Thick 0.997797
0102a_1 20210313_101622_Thick 0.52777624
0102a_1 20210313_101219_Thick 0.6793571
0102a_1 20210313_101219_Thick 0.6662979
0102a_1 20210313_101219_Thick 0.9867307
0102a_1 20210313_101219_Thick 0.6554247
0102a_1 20210313_101219_Thick 0.98049015
0102a_1 20210313_101219_Thick 0.8723988
0102a_1 20210313_101219_Thick 0.989799
0104a_1 20210313_102835_Thick 0.9312647
0104a_1 20210313_102835_Thick 0.8706661
0104a_1 20210313_102802_Thick 0.7220802
0104a_1 20210313_102802_Thick 0.5261492
0104a_1 20210313_102802_Thick 0.96551424
0104a_1 20210313_102802_Thick 0.7282009
0104a_1 20210313_102802_Thick 0.83563656
0104a_1 20210313_102602_Thick 0.87236524
0104a_1 20210313_102602_Thick 0.95580095
0104a_1 20210313_103340_Thick 0.8385591
0104a_1 20210313_103340_Thick 0.5610874
0104a_1 20210313_103340_Thick 0.9926587
0104a_1 20210313_103340_Thick 0.9847115
0104a_1 20210313_103340_Thick 0.8688521
0104a_1 20210313_103340_Thick 0.84673375
0104a_1 20210313_103027_Thick 0.5564991
0104a_1 20210313_103027_Thick 0.9632158
0104a_1 20210313_103027_Thick 0.58827853
0104a_1 20210313_103027_Thick 0.66250485
0104a_1 20210313_103702_Thick 0.7767084
0104a_1 20210313_103702_Thick 0.84503496
0104a_1 20210313_103702_Thick 0.94398206
0104a_1 20210313_103702_Thick 0.92903984
0104a_1 20210313_103702_Thick 0.96907413
0104a_1 20210313_103702_Thick 0.65785205
0104a_1 20210313_103702_Thick 0.99813986
0104a_1 20210313_103722_Thick 0.98270893
0104a_1 20210313_103722_Thick 0.98646635
0104a_1 20210313_103722_Thick 0.8370531
0104a_1 20210313_103722_Thick 0.95736146
0104a_1 20210313_103722_Thick 0.64402443
0104a_1 20210313_103722_Thick 0.98192513
0104a_1 20210313_103409_Thick 0.8596656
0104a_1 20210313_103409_Thick 0.9106957
0104a_1 20210313_103409_Thick 0.5398386
0104a_1 20210313_103409_Thick 0.98365605
0104a_1 20210313_103743_Thick 0.9053064
0104a_1 20210313_103743_Thick 0.6299808
0104a_1 20210313_103520_Thick 0.5003586
0104a_1 20210313_103520_Thick 0.6502772
0104a_1 20210313_103520_Thick 0.9900648
0104a_1 20210313_103520_Thick 0.9603854
0104a_1 20210313_103520_Thick 0.84816056
0104a_1 20210313_103520_Thick 0.95143884
0104a_1 20210313_103520_Thick 0.5919405
0104a_1 20210313_103520_Thick 0.6250352
0104a_1 20210313_103520_Thick 0.8599704
0104a_1 20210313_103435_Thick 0.6731906
0104a_1 20210313_103435_Thick 0.964586
0104a_1 20210313_103435_Thick 0.9922085
0104a_1 20210313_102738_Thick 0.50729126
0104a_1 20210313_102738_Thick 0.5059701
0104a_1 20210313_102738_Thick 0.59174883
0104a_1 20210313_102738_Thick 0.7942856
0104a_1 20210313_102738_Thick 0.7859314
0104a_1 20210313_102711_Thick 0.9958449
0104a_1 20210313_102711_Thick 0.95902795
0104a_1 20210313_102711_Thick 0.61356497
0106a_1 20210313_104643_Thick 0.56249
0106a_1 20210313_104643_Thick 0.9636655
0106a_1 20210313_104643_Thick 0.9460688
0106a_1 20210313_104643_Thick 0.97884035
0106a_1 20210313_104643_Thick 0.7035295
0106a_1 20210313_104643_Thick 0.6743882
0106a_1 20210313_104643_Thick 0.95745873
0106a_1 20210313_104907_Thick 0.6076821
0106a_1 20210313_104907_Thick 0.5110068
0106a_1 20210313_104907_Thick 0.5778433
0106a_1 20210313_104907_Thick 0.538234
0106a_1 20210313_104821_Thick 0.96637374
0106a_1 20210313_104821_Thick 0.6239223
0106a_1 20210313_104821_Thick 0.9685344
0106a_1 20210313_104821_Thick 0.88147354
0106a_1 20210313_104821_Thick 0.9587605
0106a_1 20210313_104821_Thick 0.5522185
0106a_1 20210313_104821_Thick 0.6554713
0106a_1 20210313_104821_Thick 0.90831405
0106a_1 20210313_104821_Thick 0.60928684
0106a_1 20210313_104821_Thick 0.6587948
0106a_1 20210313_104754_Thick 0.9598022
0106a_1 20210313_104754_Thick 0.51509833
0106a_1 20210313_104754_Thick 0.7910276
0106a_1 20210313_104754_Thick 0.75293136
0106a_1 20210313_104754_Thick 0.98184365
0106a_1 20210313_104754_Thick 0.86277395
0106a_1 20210313_104754_Thick 0.91486794
0106a_1 20210313_104754_Thick 0.77486545
0106a_1 20210313_104754_Thick 0.582734
0106a_1 20210313_104708_Thick 0.5010126
0106a_1 20210313_104708_Thick 0.995014
0106a_1 20210313_104708_Thick 0.99568534
0106a_1 20210313_104708_Thick 0.95384014
0106a_1 20210313_104708_Thick 0.90154135
0106a_1 20210313_104708_Thick 0.98807496
0106a_1 20210313_104708_Thick 0.98753357
0106a_1 20210313_104708_Thick 0.8928143
0106a_1 20210313_104708_Thick 0.9805253
0106a_1 20210313_104708_Thick 0.9980102
0106a_1 20210313_104708_Thick 0.6698063
0106a_1 20210313_104708_Thick 0.56380475
0106a_1 20210313_104708_Thick 0.99867
0106a_1 20210313_104708_Thick 0.65585876
0106a_1 20210313_104842_Thick 0.9966311
0106a_1 20210313_104842_Thick 0.937545
0106a_1 20210313_104842_Thick 0.9346697
0106a_1 20210313_104554_Thick 0.521637
0106a_1 20210313_104554_Thick 0.8169238
0106a_1 20210313_104554_Thick 0.81145126
0106a_1 20210313_104554_Thick 0.94076544
0106a_1 20210313_104554_Thick 0.9449082
0106a_1 20210313_104554_Thick 0.92480844
0106a_1 20210313_104554_Thick 0.8319397
0106a_1 20210313_104554_Thick 0.9386099
0106a_1 20210313_104554_Thick 0.99654347
0106a_1 20210313_104554_Thick 0.8851178
0106a_1 20210313_104554_Thick 0.5078197
0106a_1 20210313_104554_Thick 0.88318866
0106a_1 20210313_104528_Thick 0.75989145
0106a_1 20210313_104528_Thick 0.68322176
0106a_1 20210313_104528_Thick 0.85924315
0106a_1 20210313_104528_Thick 0.8049293
0106a_1 20210313_104528_Thick 0.7886205
0106a_1 20210313_104528_Thick 0.974773
0106a_1 20210313_104730_Thick 0.9020771
0106a_1 20210313_104730_Thick 0.5458674
0106a_1 20210313_104619_Thick 0.6458057
0106a_1 20210313_104619_Thick 0.73544115
0106a_1 20210313_104619_Thick 0.99480635
0106a_1 20210313_104619_Thick 0.5504962
0106a_1 20210313_104619_Thick 0.701503
0106a_1 20210313_104619_Thick 0.5598648
0106a_1 20210313_104619_Thick 0.64047885
0106a_1 20210313_104502_Thick 0.98621064
0106a_1 20210313_104502_Thick 0.62900656
0108a_1 20210313_105437_Thick 0.728964
0108a_1 20210313_105437_Thick 0.7054538
0108a_1 20210313_105437_Thick 0.9740345
0108a_1 20210313_105437_Thick 0.9714451
0108a_1 20210313_105437_Thick 0.9998919
0108a_1 20210313_105437_Thick 0.9100379
0108a_1 20210313_105437_Thick 0.9905467
0108a_1 20210313_105437_Thick 0.84287405
0108a_1 20210313_105437_Thick 0.92995924
0108a_1 20210313_105437_Thick 0.7852855
0108a_1 20210313_105437_Thick 0.99820733
0108a_1 20210313_105437_Thick 0.8826616
0108a_1 20210313_105437_Thick 0.9926588
0108a_1 20210313_105437_Thick 0.6232218
0108a_1 20210313_105437_Thick 0.5948694
0108a_1 20210313_105437_Thick 0.65562165
0108a_1 20210313_105437_Thick 0.9663548
0108a_1 20210313_105437_Thick 0.64399076
0108a_1 20210313_105437_Thick 0.92160815
0108a_1 20210313_105437_Thick 0.5644029
0108a_1 20210313_105437_Thick 0.6151394
0108a_1 20210313_105437_Thick 0.80343646
0108a_1 20210313_105437_Thick 0.7617358
0108a_1 20210313_105437_Thick 0.6378303
0108a_1 20210313_105437_Thick 0.831057
0108a_1 20210313_105437_Thick 0.93679494
0108a_1 20210313_105437_Thick 0.6449132
0108a_1 20210313_105437_Thick 0.96296954
0108a_1 20210313_105437_Thick 0.99646485
0108a_1 20210313_105437_Thick 0.50271505
0108a_1 20210313_105437_Thick 0.5484869
0108a_1 20210313_105306_Thick 0.9551098
0108a_1 20210313_105306_Thick 0.9331719
0108a_1 20210313_105306_Thick 0.9992144
0108a_1 20210313_105306_Thick 0.9244761
0108a_1 20210313_105306_Thick 0.62354136
0108a_1 20210313_105306_Thick 0.50309473
0108a_1 20210313_105306_Thick 0.96527416
0108a_1 20210313_105306_Thick 0.9871961
0108a_1 20210313_105306_Thick 0.9595657
0108a_1 20210313_105306_Thick 0.9276599
0108a_1 20210313_105306_Thick 0.7841474
0108a_1 20210313_105306_Thick 0.9929738
0108a_1 20210313_105306_Thick 0.556205
0108a_1 20210313_105306_Thick 0.9927053
0108a_1 20210313_105306_Thick 0.6027368
0108a_1 20210313_105306_Thick 0.7607574
0108a_1 20210313_105306_Thick 0.8906946
0108a_1 20210313_105306_Thick 0.9922506
0108a_1 20210313_105306_Thick 0.99991524
0108a_1 20210313_105306_Thick 0.5013291
0108a_1 20210313_105306_Thick 0.88686925
0108a_1 20210313_105306_Thick 0.9990276
0108a_1 20210313_105306_Thick 0.8460103
0108a_1 20210313_105306_Thick 0.9914574
0108a_1 20210313_105306_Thick 0.8625785
0108a_1 20210313_105306_Thick 0.7404071
0108a_1 20210313_105306_Thick 0.6515034
0108a_1 20210313_105306_Thick 0.75721526
0108a_1 20210313_105306_Thick 0.96869665
0108a_1 20210313_105306_Thick 0.69494134
0108a_1 20210313_105306_Thick 0.9894159
0108a_1 20210313_105306_Thick 0.6175598
0108a_1 20210313_105306_Thick 0.55581415
0108a_1 20210313_105306_Thick 0.83432484
0108a_1 20210313_105306_Thick 0.665383
0108a_1 20210313_105306_Thick 0.97416097
0108a_1 20210313_105306_Thick 0.7683211
0108a_1 20210313_105306_Thick 0.9260359
0108a_1 20210313_105306_Thick 0.62003183
0108a_1 20210313_105306_Thick 0.958465
0108a_1 20210313_105306_Thick 0.9994999
0108a_1 20210313_105625_Thick 0.9487076
0108a_1 20210313_105625_Thick 0.75279933
0108a_1 20210313_105625_Thick 0.8957779
0108a_1 20210313_105625_Thick 0.9033122
0108a_1 20210313_105625_Thick 0.9020376
0108a_1 20210313_105625_Thick 0.9514379
0108a_1 20210313_105625_Thick 0.5932869
0108a_1 20210313_105625_Thick 0.9699849
0108a_1 20210313_105625_Thick 0.96429694
0108a_1 20210313_105625_Thick 0.5499587
0108a_1 20210313_105625_Thick 0.63223577
0108a_1 20210313_105625_Thick 0.56070054
0108a_1 20210313_105625_Thick 0.973138
0108a_1 20210313_105625_Thick 0.9835064
0108a_1 20210313_105625_Thick 0.9360691
0108a_1 20210313_105625_Thick 0.99039185
0108a_1 20210313_105625_Thick 0.979687
0108a_1 20210313_105625_Thick 0.8555518
0108a_1 20210313_105625_Thick 0.9856
0108a_1 20210313_105625_Thick 0.9980652
0108a_1 20210313_105625_Thick 0.98948
0108a_1 20210313_105625_Thick 0.7985456
0108a_1 20210313_105625_Thick 0.9826681
0108a_1 20210313_105625_Thick 0.9979207
0108a_1 20210313_105625_Thick 0.86816466
0108a_1 20210313_105625_Thick 0.98481303
0108a_1 20210313_105625_Thick 0.99524814
0108a_1 20210313_105625_Thick 0.9996793
0108a_1 20210313_105625_Thick 0.7470295
0108a_1 20210313_105625_Thick 0.6388581
0108a_1 20210313_105625_Thick 0.99897504
0108a_1 20210313_105625_Thick 0.92349315
0108a_1 20210313_105625_Thick 0.7039645
0108a_1 20210313_105625_Thick 0.9667164
0108a_1 20210313_105625_Thick 0.65612376
0108a_1 20210313_105625_Thick 0.8046749
0108a_1 20210313_105625_Thick 0.7737588
0108a_1 20210313_105625_Thick 0.7207805
0108a_1 20210313_105625_Thick 0.60302174
0108a_1 20210313_105625_Thick 0.88888514
0108a_1 20210313_105625_Thick 0.9738535
0108a_1 20210313_105625_Thick 0.80298364
0108a_1 20210313_105625_Thick 0.8283234
0108a_1 20210313_105625_Thick 0.7719313
0108a_1 20210313_105625_Thick 0.99486595
0108a_1 20210313_105625_Thick 0.88890415
0108a_1 20210313_105625_Thick 0.98434156
0108a_1 20210313_105625_Thick 0.7767395
0108a_1 20210313_105625_Thick 0.6704814
0108a_1 20210313_105625_Thick 0.95382774
0108a_1 20210313_105625_Thick 0.98127353
0108a_1 20210313_105625_Thick 0.6454077
0108a_1 20210313_105625_Thick 0.9144512
0108a_1 20210313_105625_Thick 0.8570655
0108a_1 20210313_105346_Thick 0.8567586
0108a_1 20210313_105346_Thick 0.61634445
0108a_1 20210313_105346_Thick 0.86520493
0108a_1 20210313_105346_Thick 0.75612855
0108a_1 20210313_105346_Thick 0.99983025
0108a_1 20210313_105346_Thick 0.76507515
0108a_1 20210313_105346_Thick 0.9146181
0108a_1 20210313_105346_Thick 0.5077214
0108a_1 20210313_105346_Thick 0.5229397
0108a_1 20210313_105346_Thick 0.96280646
0108a_1 20210313_105346_Thick 0.9695248
0108a_1 20210313_105346_Thick 0.7454156
0108a_1 20210313_105346_Thick 0.9644435
0108a_1 20210313_105346_Thick 0.8514726
0108a_1 20210313_105346_Thick 0.8465882
0108a_1 20210313_105346_Thick 0.9997235
0108a_1 20210313_105346_Thick 0.65079236
0108a_1 20210313_105346_Thick 0.5076876
0108a_1 20210313_105346_Thick 0.9837789
0108a_1 20210313_105346_Thick 0.7701489
0108a_1 20210313_105346_Thick 0.61805016
0108a_1 20210313_105346_Thick 0.5167395
0108a_1 20210313_105346_Thick 0.529126
0108a_1 20210313_105346_Thick 0.7072396
0108a_1 20210313_105346_Thick 0.88491255
0108a_1 20210313_105346_Thick 0.8860627
0108a_1 20210313_105346_Thick 0.9895476
0108a_1 20210313_105346_Thick 0.75405157
0108a_1 20210313_105346_Thick 0.6137449
0108a_1 20210313_105346_Thick 0.7701974
0108a_1 20210313_105346_Thick 0.5493529
0108a_1 20210313_105346_Thick 0.90086085
0108a_1 20210313_105346_Thick 0.63288695
0108a_1 20210313_105346_Thick 0.95790154
0108a_1 20210313_105346_Thick 0.5901353
0108a_1 20210313_105346_Thick 0.6029809
0108a_1 20210313_105346_Thick 0.8045273
0108a_1 20210313_105346_Thick 0.7582408
0108a_1 20210313_105346_Thick 0.6020459
0108a_1 20210313_105346_Thick 0.65424585
0108a_1 20210313_105532_Thick 0.87702864
0108a_1 20210313_105532_Thick 0.9926509
0108a_1 20210313_105532_Thick 0.95238155
0108a_1 20210313_105532_Thick 0.59605646
0108a_1 20210313_105532_Thick 0.7894318
0108a_1 20210313_105532_Thick 0.6182199
0108a_1 20210313_105532_Thick 0.5186584
0108a_1 20210313_105532_Thick 0.97559094
0108a_1 20210313_105532_Thick 0.8989782
0108a_1 20210313_105532_Thick 0.9944325
0108a_1 20210313_105532_Thick 0.9997904
0108a_1 20210313_105532_Thick 0.96455383
0108a_1 20210313_105532_Thick 0.54693985
0108a_1 20210313_105532_Thick 0.97078997
0108a_1 20210313_105532_Thick 0.91455024
0108a_1 20210313_105532_Thick 0.8416878
0108a_1 20210313_105532_Thick 0.99837756
0108a_1 20210313_105532_Thick 0.6294947
0108a_1 20210313_105532_Thick 0.9799457
0108a_1 20210313_105532_Thick 0.6709258
0108a_1 20210313_105532_Thick 0.97166014
0108a_1 20210313_105532_Thick 0.9991573
0108a_1 20210313_105532_Thick 0.8462624
0108a_1 20210313_105532_Thick 0.9941426
0108a_1 20210313_105532_Thick 0.66015434
0108a_1 20210313_105532_Thick 0.9965056
0108a_1 20210313_105532_Thick 0.85791826
0108a_1 20210313_105532_Thick 0.9955004
0108a_1 20210313_105532_Thick 0.59666955
0108a_1 20210313_105532_Thick 0.97981375
0108a_1 20210313_105532_Thick 0.81488216
0108a_1 20210313_105532_Thick 0.63358337
0108a_1 20210313_105532_Thick 0.7388435
0108a_1 20210313_105532_Thick 0.79722786
0108a_1 20210313_105532_Thick 0.9918188
0108a_1 20210313_105532_Thick 0.96616155
0108a_1 20210313_105532_Thick 0.9362215
0108a_1 20210313_105532_Thick 0.90401244
0108a_1 20210313_105532_Thick 0.9676792
0108a_1 20210313_105532_Thick 0.7900896
0108a_1 20210313_105532_Thick 0.84630406
0108a_1 20210313_105532_Thick 0.865239
0108a_1 20210313_105532_Thick 0.86432874
0108a_1 20210313_105532_Thick 0.92423517
0108a_1 20210313_105532_Thick 0.9553487
0108a_1 20210313_105532_Thick 0.9378581
0108a_1 20210313_105532_Thick 0.8589208
0108a_1 20210313_105240_Thick 0.9717738
0108a_1 20210313_105240_Thick 0.99131083
0108a_1 20210313_105240_Thick 0.97376484
0108a_1 20210313_105240_Thick 0.9890749
0108a_1 20210313_105240_Thick 0.5947146
0108a_1 20210313_105240_Thick 0.80201894
0108a_1 20210313_105240_Thick 0.7150757
0108a_1 20210313_105240_Thick 0.8955158
0108a_1 20210313_105240_Thick 0.9878414
0108a_1 20210313_105240_Thick 0.9750999
0108a_1 20210313_105240_Thick 0.68025774
0108a_1 20210313_105240_Thick 0.8393006
0108a_1 20210313_105240_Thick 0.8536816
0108a_1 20210313_105240_Thick 0.95847976
0108a_1 20210313_105240_Thick 0.98371476
0108a_1 20210313_105240_Thick 0.9965479
0108a_1 20210313_105240_Thick 0.7847153
0108a_1 20210313_105240_Thick 0.5529605
0108a_1 20210313_105240_Thick 0.61114997
0108a_1 20210313_105240_Thick 0.98933977
0108a_1 20210313_105240_Thick 0.64271235
0108a_1 20210313_105240_Thick 0.78551036
0108a_1 20210313_105240_Thick 0.7172433
0108a_1 20210313_105240_Thick 0.5317634
0108a_1 20210313_105240_Thick 0.9328056
0108a_1 20210313_105240_Thick 0.87305504
0108a_1 20210313_105240_Thick 0.94137895
0108a_1 20210313_105240_Thick 0.82145673
0108a_1 20210313_105240_Thick 0.62623996
0108a_1 20210313_105240_Thick 0.9633784
0108a_1 20210313_105240_Thick 0.5975892
0108a_1 20210313_105240_Thick 0.8775068
0108a_1 20210313_105240_Thick 0.6770741
0108a_1 20210313_105240_Thick 0.57807267
0108a_1 20210313_105240_Thick 0.9820671
0108a_1 20210313_105240_Thick 0.9842769
0108a_1 20210313_105240_Thick 0.9295976
0108a_1 20210313_105240_Thick 0.99945575
0108a_1 20210313_105749_Thick 0.6390076
0108a_1 20210313_105749_Thick 0.9570941
0108a_1 20210313_105749_Thick 0.82330203
0108a_1 20210313_105749_Thick 0.89782417
0108a_1 20210313_105749_Thick 0.8357104
0108a_1 20210313_105749_Thick 0.98478436
0108a_1 20210313_105749_Thick 0.5298577
0108a_1 20210313_105749_Thick 0.6902299
0108a_1 20210313_105749_Thick 0.96363664
0108a_1 20210313_105749_Thick 0.9845525
0108a_1 20210313_105749_Thick 0.93572664
0108a_1 20210313_105749_Thick 0.89004564
0108a_1 20210313_105749_Thick 0.94313675
0108a_1 20210313_105749_Thick 0.907278
0108a_1 20210313_105749_Thick 0.55507183
0108a_1 20210313_105749_Thick 0.95698696
0108a_1 20210313_105749_Thick 0.9452808
0108a_1 20210313_105749_Thick 0.68653953
0108a_1 20210313_105749_Thick 0.53158134
0108a_1 20210313_105749_Thick 0.59257156
0108a_1 20210313_105749_Thick 0.59403133
0108a_1 20210313_105749_Thick 0.9693833
0108a_1 20210313_105749_Thick 0.9713757
0108a_1 20210313_105749_Thick 0.9998679
0108a_1 20210313_105749_Thick 0.9982718
0108a_1 20210313_105749_Thick 0.9032623
0108a_1 20210313_105749_Thick 0.6364905
0108a_1 20210313_105749_Thick 0.9582027
0108a_1 20210313_105749_Thick 0.89142007
0108a_1 20210313_105749_Thick 0.99979883
0108a_1 20210313_105749_Thick 0.9952614
0108a_1 20210313_105749_Thick 0.9837946
0108a_1 20210313_105749_Thick 0.86893654
0108a_1 20210313_105749_Thick 0.8858994
0108a_1 20210313_105749_Thick 0.9708384
0108a_1 20210313_105749_Thick 0.6144739
0108a_1 20210313_105749_Thick 0.5893615
0108a_1 20210313_105749_Thick 0.97856313
0108a_1 20210313_105749_Thick 0.845314
0108a_1 20210313_105749_Thick 0.9991364
0108a_1 20210313_105749_Thick 0.9989489
0108a_1 20210313_105749_Thick 0.80012155
0108a_1 20210313_105749_Thick 0.6076043
0108a_1 20210313_105749_Thick 0.88330156
0108a_1 20210313_105749_Thick 0.9788674
0108a_1 20210313_105749_Thick 0.95639634
0108a_1 20210313_105749_Thick 0.500379
0108a_1 20210313_105749_Thick 0.9206626
0108a_1 20210313_105749_Thick 0.79067796
0108a_1 20210313_105749_Thick 0.9563497
0108a_1 20210313_105749_Thick 0.82605284
0108a_1 20210313_105749_Thick 0.62590516
0108a_1 20210313_105749_Thick 0.6685002
0108a_1 20210313_105749_Thick 0.6916954
0108a_1 20210313_105749_Thick 0.62170434
0108a_1 20210313_105749_Thick 0.66203195
0108a_1 20210313_105749_Thick 0.86007893
0108a_1 20210313_105749_Thick 0.9289424
0108a_1 20210313_105749_Thick 0.5221181
0108a_1 20210313_105749_Thick 0.7544086
0108a_1 20210313_105500_Thick 0.9954898
0108a_1 20210313_105500_Thick 0.58255076
0108a_1 20210313_105500_Thick 0.936742
0108a_1 20210313_105500_Thick 0.8517059
0108a_1 20210313_105500_Thick 0.9940492
0108a_1 20210313_105500_Thick 0.72822404
0108a_1 20210313_105500_Thick 0.89549124
0108a_1 20210313_105500_Thick 0.67852664
0108a_1 20210313_105500_Thick 0.6634063
0108a_1 20210313_105500_Thick 0.80528015
0108a_1 20210313_105500_Thick 0.8043106
0108a_1 20210313_105500_Thick 0.9744445
0108a_1 20210313_105500_Thick 0.90762764
0108a_1 20210313_105500_Thick 0.5963525
0108a_1 20210313_105500_Thick 0.8927388
0108a_1 20210313_105500_Thick 0.96406263
0108a_1 20210313_105500_Thick 0.9886339
0108a_1 20210313_105500_Thick 0.94745165
0108a_1 20210313_105500_Thick 0.931157
0108a_1 20210313_105500_Thick 0.9939658
0108a_1 20210313_105500_Thick 0.8346937
0108a_1 20210313_105500_Thick 0.94975334
0108a_1 20210313_105500_Thick 0.98896945
0108a_1 20210313_105500_Thick 0.9923713
0108a_1 20210313_105500_Thick 0.97361594
0108a_1 20210313_105500_Thick 0.97887486
0108a_1 20210313_105500_Thick 0.99503607
0108a_1 20210313_105500_Thick 0.77046883
0108a_1 20210313_105500_Thick 0.932213
0108a_1 20210313_105500_Thick 0.8827783
0108a_1 20210313_105500_Thick 0.9229129
0108a_1 20210313_105500_Thick 0.99983525
0108a_1 20210313_105500_Thick 0.90509015
0108a_1 20210313_105500_Thick 0.64049923
0108a_1 20210313_105500_Thick 0.66875476
0108a_1 20210313_105500_Thick 0.7951777
0108a_1 20210313_105500_Thick 0.8787457
0108a_1 20210313_105500_Thick 0.9902568
0108a_1 20210313_105500_Thick 0.8894775
0108a_1 20210313_105500_Thick 0.8192214
0108a_1 20210313_105500_Thick 0.83122253
0108a_1 20210313_105500_Thick 0.7151581
0108a_1 20210313_105500_Thick 0.93641573
0108a_1 20210313_105500_Thick 0.9837563
0108a_1 20210313_105500_Thick 0.93841046
0108a_1 20210313_105500_Thick 0.95060486
0108a_1 20210313_105500_Thick 0.6745004
0108a_1 20210313_105500_Thick 0.97813034
0108a_1 20210313_105723_Thick 0.7095998
0108a_1 20210313_105723_Thick 0.55651575
0108a_1 20210313_105723_Thick 0.7075903
0108a_1 20210313_105723_Thick 0.9939049
0108a_1 20210313_105723_Thick 0.9700806
0108a_1 20210313_105723_Thick 0.98752546
0108a_1 20210313_105723_Thick 0.9997371
0108a_1 20210313_105723_Thick 0.80608964
0108a_1 20210313_105723_Thick 0.97164524
0108a_1 20210313_105723_Thick 0.99937457
0108a_1 20210313_105723_Thick 0.89889985
0108a_1 20210313_105723_Thick 0.9990447
0108a_1 20210313_105723_Thick 0.659957
0108a_1 20210313_105723_Thick 0.9831298
0108a_1 20210313_105723_Thick 0.5481357
0108a_1 20210313_105723_Thick 0.7158462
0108a_1 20210313_105723_Thick 0.93102473
0108a_1 20210313_105723_Thick 0.959658
0108a_1 20210313_105723_Thick 0.7744367
0108a_1 20210313_105723_Thick 0.9220267
0108a_1 20210313_105723_Thick 0.96878684
0108a_1 20210313_105723_Thick 0.59078753
0108a_1 20210313_105723_Thick 0.8261072
0108a_1 20210313_105723_Thick 0.9431278
0108a_1 20210313_105723_Thick 0.6993929
0108a_1 20210313_105723_Thick 0.947934
0108a_1 20210313_105723_Thick 0.9664885
0108a_1 20210313_105723_Thick 0.9924935
0108a_1 20210313_105723_Thick 0.81723857
0108a_1 20210313_105723_Thick 0.951746
0108a_1 20210313_105723_Thick 0.98215
0108a_1 20210313_105723_Thick 0.9929068
0108a_1 20210313_105723_Thick 0.9761765
0108a_1 20210313_105723_Thick 0.928731
0108a_1 20210313_105723_Thick 0.7664032
0108a_1 20210313_105723_Thick 0.9861063
0108a_1 20210313_105723_Thick 0.8233963
0108a_1 20210313_105723_Thick 0.6580176
0108a_1 20210313_105723_Thick 0.65804315
0108a_1 20210313_105723_Thick 0.63566285
0108a_1 20210313_105723_Thick 0.98383695
0108a_1 20210313_105723_Thick 0.9337437
0108a_1 20210313_105723_Thick 0.94922954
0108a_1 20210313_105723_Thick 0.65760183
0108a_1 20210313_105723_Thick 0.8981583
0108a_1 20210313_105723_Thick 0.74617726
0108a_1 20210313_105723_Thick 0.62931746
0108a_1 20210313_105723_Thick 0.5879587
0108a_1 20210313_105723_Thick 0.939077
0108a_1 20210313_105723_Thick 0.65653455
0108a_1 20210313_105723_Thick 0.64871866
0108a_1 20210313_105723_Thick 0.97720873
0108a_1 20210313_105723_Thick 0.8713295
0108a_1 20210313_105723_Thick 0.9993861
0108a_1 20210313_105601_Thick 0.5150472
0108a_1 20210313_105601_Thick 0.9976126
0108a_1 20210313_105601_Thick 0.8349773
0108a_1 20210313_105601_Thick 0.8185827
0108a_1 20210313_105601_Thick 0.9012376
0108a_1 20210313_105601_Thick 0.7463809
0108a_1 20210313_105601_Thick 0.9881726
0108a_1 20210313_105601_Thick 0.98410136
0108a_1 20210313_105601_Thick 0.5447216
0108a_1 20210313_105601_Thick 0.66419923
0108a_1 20210313_105601_Thick 0.8977613
0108a_1 20210313_105601_Thick 0.9980525
0108a_1 20210313_105601_Thick 0.8265187
0108a_1 20210313_105601_Thick 0.96202797
0108a_1 20210313_105601_Thick 0.69837093
0108a_1 20210313_105601_Thick 0.9863593
0108a_1 20210313_105601_Thick 0.7333723
0108a_1 20210313_105601_Thick 0.9074823
0108a_1 20210313_105601_Thick 0.87974316
0108a_1 20210313_105601_Thick 0.617888
0108a_1 20210313_105601_Thick 0.8668713
0108a_1 20210313_105601_Thick 0.95873696
0108a_1 20210313_105601_Thick 0.96152264
0108a_1 20210313_105601_Thick 0.8284221
0108a_1 20210313_105601_Thick 0.777016
0108a_1 20210313_105601_Thick 0.99642533
0108a_1 20210313_105601_Thick 0.69735765
0108a_1 20210313_105601_Thick 0.7088344
0108a_1 20210313_105601_Thick 0.996997
0108a_1 20210313_105601_Thick 0.86473095
0108a_1 20210313_105601_Thick 0.9908364
0108a_1 20210313_105601_Thick 0.72436416
0108a_1 20210313_105601_Thick 0.8424153
0108a_1 20210313_105601_Thick 0.74881154
0108a_1 20210313_105601_Thick 0.6386854
0108a_1 20210313_105601_Thick 0.56683093
0108a_1 20210313_105601_Thick 0.75217503
0108a_1 20210313_105601_Thick 0.97935075
0108a_1 20210313_105601_Thick 0.9976604
0108a_1 20210313_105601_Thick 0.67692506
0108a_1 20210313_105601_Thick 0.8851787
0108a_1 20210313_105601_Thick 0.9746903
0108a_1 20210313_105601_Thick 0.56964344
0108a_1 20210313_105601_Thick 0.9735512
0108a_1 20210313_105601_Thick 0.735841
0108a_1 20210313_105601_Thick 0.9212438
0108a_1 20210313_105601_Thick 0.6823591
0108a_1 20210313_105601_Thick 0.9989749
0108a_1 20210313_105601_Thick 0.52577156
0108a_1 20210313_105601_Thick 0.51786625
0108a_1 20210313_105601_Thick 0.6776718
0108a_1 20210313_105601_Thick 0.8073087
0108a_1 20210313_105601_Thick 0.6576328
0108a_1 20210313_105657_Thick 0.80341953
0108a_1 20210313_105657_Thick 0.99996865
0108a_1 20210313_105657_Thick 0.9272005
0108a_1 20210313_105657_Thick 0.5502839
0108a_1 20210313_105657_Thick 0.7967671
0108a_1 20210313_105657_Thick 0.9467686
0108a_1 20210313_105657_Thick 0.64700866
0108a_1 20210313_105657_Thick 0.82690203
0108a_1 20210313_105657_Thick 0.9937755
0108a_1 20210313_105657_Thick 0.71935034
0108a_1 20210313_105657_Thick 0.6562521
0108a_1 20210313_105657_Thick 0.7946032
0108a_1 20210313_105657_Thick 0.94588983
0108a_1 20210313_105657_Thick 0.9556835
0108a_1 20210313_105657_Thick 0.85352546
0108a_1 20210313_105657_Thick 0.77729815
0108a_1 20210313_105657_Thick 0.9581444
0108a_1 20210313_105657_Thick 0.73995155
0108a_1 20210313_105657_Thick 0.85447174
0108a_1 20210313_105657_Thick 0.60137963
0108a_1 20210313_105657_Thick 0.683332
0108a_1 20210313_105657_Thick 0.80029535
0108a_1 20210313_105657_Thick 0.8005179
0108a_1 20210313_105657_Thick 0.9971205
0108a_1 20210313_105657_Thick 0.9406636
0108a_1 20210313_105657_Thick 0.842662
0108a_1 20210313_105657_Thick 0.56639117
0108a_1 20210313_105657_Thick 0.9411276
0108a_1 20210313_105657_Thick 0.64173174
0108a_1 20210313_105657_Thick 0.96138215
0108a_1 20210313_105657_Thick 0.6369162
0108a_1 20210313_105657_Thick 0.8097563
0108a_1 20210313_105657_Thick 0.7805479
0108a_1 20210313_105657_Thick 0.8936155
0108a_1 20210313_105657_Thick 0.88050723
0108a_1 20210313_105657_Thick 0.92675906
0108a_1 20210313_105657_Thick 0.9917454
0108a_1 20210313_105657_Thick 0.9687714
0108a_1 20210313_105657_Thick 0.5749285
0108a_1 20210313_105657_Thick 0.9298986
0108a_1 20210313_105657_Thick 0.93749344
0108a_1 20210313_105657_Thick 0.64578426
0108a_1 20210313_105657_Thick 0.9955343
0108a_1 20210313_105657_Thick 0.85305357
0108a_1 20210313_105657_Thick 0.7939078
0108a_1 20210313_105657_Thick 0.7261858
0108a_1 20210313_105657_Thick 0.9005317
0108a_1 20210313_105657_Thick 0.90414953
0108a_1 20210313_105657_Thick 0.9984049
0108a_1 20210313_105657_Thick 0.9601775
0108a_1 20210313_105657_Thick 0.74634165
0108a_1 20210313_105657_Thick 0.61815274
0108a_1 20210313_105657_Thick 0.9165031
0108a_1 20210313_105657_Thick 0.9531779
0108a_1 20210313_105657_Thick 0.6079423
0108a_1 20210313_105657_Thick 0.929508
0108a_1 20210313_105657_Thick 0.98596996
0108a_1 20210313_105657_Thick 0.5052335
0108a_1 20210313_105657_Thick 0.98579365
0108a_1 20210313_105657_Thick 0.65227467
0108a_1 20210313_105657_Thick 0.51515424
0108a_1 20210313_105326_Thick 0.7273011
0108a_1 20210313_105326_Thick 0.8425116
0108a_1 20210313_105326_Thick 0.5097947
0108a_1 20210313_105326_Thick 0.7757711
0108a_1 20210313_105326_Thick 0.9526579
0108a_1 20210313_105326_Thick 0.980645
0108a_1 20210313_105326_Thick 0.76353365
0108a_1 20210313_105326_Thick 0.74239725
0108a_1 20210313_105326_Thick 0.99834645
0108a_1 20210313_105326_Thick 0.82679904
0108a_1 20210313_105326_Thick 0.96236396
0108a_1 20210313_105326_Thick 0.5241858
0108a_1 20210313_105326_Thick 0.83379376
0108a_1 20210313_105326_Thick 0.88580734
0108a_1 20210313_105326_Thick 0.733439
0108a_1 20210313_105326_Thick 0.7680147
0108a_1 20210313_105326_Thick 0.68253565
0108a_1 20210313_105326_Thick 0.80443764
0108a_1 20210313_105326_Thick 0.9440239
0108a_1 20210313_105326_Thick 0.56018156
0108a_1 20210313_105326_Thick 0.54649043
0108a_1 20210313_105326_Thick 0.89471596
0108a_1 20210313_105326_Thick 0.955799
0108a_1 20210313_105326_Thick 0.5058705
0108a_1 20210313_105326_Thick 0.98782116
0108a_1 20210313_105326_Thick 0.8749559
0108a_1 20210313_105326_Thick 0.73927265
0108a_1 20210313_105326_Thick 0.5825303
0108a_1 20210313_105326_Thick 0.94431597
0108a_1 20210313_105326_Thick 0.7644066
0108a_1 20210313_105326_Thick 0.93897223
0108a_1 20210313_105326_Thick 0.5224335
0108a_1 20210313_105326_Thick 0.9999844
0108a_1 20210313_105415_Thick 0.93598205
0108a_1 20210313_105415_Thick 0.9736961
0108a_1 20210313_105415_Thick 0.90445924
0108a_1 20210313_105415_Thick 0.64905363
0108a_1 20210313_105415_Thick 0.72306556
0108a_1 20210313_105415_Thick 0.8283645
0108a_1 20210313_105415_Thick 0.53936476
0108a_1 20210313_105415_Thick 0.85567665
0108a_1 20210313_105415_Thick 0.82326657
0108a_1 20210313_105415_Thick 0.80683315
0108a_1 20210313_105415_Thick 0.828968
0108a_1 20210313_105415_Thick 0.96136254
0108a_1 20210313_105415_Thick 0.52291304
0108a_1 20210313_105415_Thick 0.9718269
0108a_1 20210313_105415_Thick 0.8711553
0108a_1 20210313_105415_Thick 0.67716897
0108a_1 20210313_105415_Thick 0.8246605
0108a_1 20210313_105415_Thick 0.8798983
0108a_1 20210313_105415_Thick 0.5129318
0108a_1 20210313_105415_Thick 0.99939656
0108a_1 20210313_105415_Thick 0.91727495
0108a_1 20210313_105415_Thick 0.9199644
0108a_1 20210313_105415_Thick 0.83307457
0108a_1 20210313_105415_Thick 0.73676324
0108a_1 20210313_105415_Thick 0.793791
0108a_1 20210313_105415_Thick 0.83834106
0108a_1 20210313_105415_Thick 0.817272
0108a_1 20210313_105415_Thick 0.5058262
0108a_1 20210313_105415_Thick 0.7543192
0108a_1 20210313_105415_Thick 0.8340532
0108a_1 20210313_105415_Thick 0.7088276
0108a_1 20210313_105415_Thick 0.9284319
0108a_1 20210313_105415_Thick 0.7090131
0108a_1 20210313_105415_Thick 0.6533227
0108a_1 20210313_105415_Thick 0.6400464
0108a_1 20210313_105415_Thick 0.82536817
0108a_1 20210313_105415_Thick 0.95733905
0108a_1 20210313_105415_Thick 0.98731226
0108a_1 20210313_105415_Thick 0.90825385
0108a_1 20210313_105415_Thick 0.59087336
0108a_1 20210313_105812_Thick 0.9888483
0108a_1 20210313_105812_Thick 0.6554749
0108a_1 20210313_105812_Thick 0.996876
0108a_1 20210313_105812_Thick 0.76107085
0108a_1 20210313_105812_Thick 0.6995378
0108a_1 20210313_105812_Thick 0.9930496
0108a_1 20210313_105812_Thick 0.6621583
0108a_1 20210313_105812_Thick 0.99919254
0108a_1 20210313_105812_Thick 0.9502163
0108a_1 20210313_105812_Thick 0.66769737
0108a_1 20210313_105812_Thick 0.9817914
0108a_1 20210313_105812_Thick 0.7115115
0108a_1 20210313_105812_Thick 0.9799865
0108a_1 20210313_105812_Thick 0.92996514
0108a_1 20210313_105812_Thick 0.99608445
0108a_1 20210313_105812_Thick 0.75696975
0108a_1 20210313_105812_Thick 0.9801666
0108a_1 20210313_105812_Thick 0.7202139
0108a_1 20210313_105812_Thick 0.7107603
0108a_1 20210313_105812_Thick 0.6640712
0108a_1 20210313_105812_Thick 0.99813277
0108a_1 20210313_105812_Thick 0.9803151
0108a_1 20210313_105812_Thick 0.6115751
0108a_1 20210313_105812_Thick 0.9029698
0108a_1 20210313_105812_Thick 0.8280263
0108a_1 20210313_105812_Thick 0.9419028
0108a_1 20210313_105812_Thick 0.99985933
0108a_1 20210313_105812_Thick 0.99983764
0108a_1 20210313_105812_Thick 0.85923445
0108a_1 20210313_105812_Thick 0.9630046
0108a_1 20210313_105812_Thick 0.9633956
0108a_1 20210313_105812_Thick 0.9964103
0108a_1 20210313_105812_Thick 0.6994892
0108a_1 20210313_105812_Thick 0.977384
0108a_1 20210313_105812_Thick 0.9760878
0108a_1 20210313_105812_Thick 0.8763281
0108a_1 20210313_105812_Thick 0.77657086
0108a_1 20210313_105812_Thick 0.9931598
0108a_1 20210313_105812_Thick 0.75116444
0108a_1 20210313_105812_Thick 0.81497717
0108a_1 20210313_105812_Thick 0.87322265
0108a_1 20210313_105812_Thick 0.8796416
0108a_1 20210313_105812_Thick 0.90533894
0108a_1 20210313_105812_Thick 0.6361234
0108a_1 20210313_105812_Thick 0.9112192
0108a_1 20210313_105812_Thick 0.9259535
0108a_1 20210313_105812_Thick 0.7071943
0108a_1 20210313_105812_Thick 0.97221684
0108a_1 20210313_105812_Thick 0.7998144
0108a_1 20210313_105812_Thick 0.56513375
0108a_1 20210313_105812_Thick 0.90596646
0108a_1 20210313_105812_Thick 0.9787139
0108a_1 20210313_105812_Thick 0.98529136
0108a_1 20210313_105812_Thick 0.957846
0108a_1 20210313_105812_Thick 0.8968737
0108a_1 20210313_105812_Thick 0.5798217
0108a_1 20210313_105812_Thick 0.9233553
0108a_1 20210313_105812_Thick 0.5219122
0108a_1 20210313_105812_Thick 0.69795907
0108a_1 20210313_105812_Thick 0.72590214
0108a_1 20210313_105812_Thick 0.99971706
0108a_1 20210313_105812_Thick 0.92393917
0108a_1 20210313_105839_Thick 0.6306608
0108a_1 20210313_105839_Thick 0.83975446
0108a_1 20210313_105839_Thick 0.8215111
0108a_1 20210313_105839_Thick 0.8114816
0108a_1 20210313_105839_Thick 0.8136434
0108a_1 20210313_105839_Thick 0.9966215
0108a_1 20210313_105839_Thick 0.99820006
0108a_1 20210313_105839_Thick 0.9541568
0108a_1 20210313_105839_Thick 0.69336164
0108a_1 20210313_105839_Thick 0.7864188
0108a_1 20210313_105839_Thick 0.996176
0108a_1 20210313_105839_Thick 0.69380605
0108a_1 20210313_105839_Thick 0.99466044
0108a_1 20210313_105839_Thick 0.9997446
0108a_1 20210313_105839_Thick 0.9667174
0108a_1 20210313_105839_Thick 0.9655935
0108a_1 20210313_105839_Thick 0.9615403
0108a_1 20210313_105839_Thick 0.75782037
0108a_1 20210313_105839_Thick 0.5975861
0108a_1 20210313_105839_Thick 0.53591985
0108a_1 20210313_105839_Thick 0.85592383
0108a_1 20210313_105839_Thick 0.73796934
0108a_1 20210313_105839_Thick 0.76716036
0108a_1 20210313_105839_Thick 0.94507676
0108a_1 20210313_105839_Thick 0.61482674
0108a_1 20210313_105839_Thick 0.6286796
0108a_1 20210313_105839_Thick 0.5304021
0108a_1 20210313_105839_Thick 0.94765073
0108a_1 20210313_105839_Thick 0.92214423
0108a_1 20210313_105839_Thick 0.5352086
0108a_1 20210313_105839_Thick 0.5996289
0110a_1 20210313_110449_Thick 0.88040704
0110a_1 20210313_110449_Thick 0.50030404
0110a_1 20210313_110449_Thick 0.7290453
0110a_1 20210313_110449_Thick 0.5361921
0110a_1 20210313_110449_Thick 0.99880505
0110a_1 20210313_110449_Thick 0.6611995
0110a_1 20210313_110449_Thick 0.6166137
0110a_1 20210313_110449_Thick 0.99672085
0110a_1 20210313_110449_Thick 0.89697933
0110a_1 20210313_110449_Thick 0.78948975
0110a_1 20210313_110449_Thick 0.99474084
0110a_1 20210313_110449_Thick 0.82677037
0110a_1 20210313_110449_Thick 0.95182574
0110a_1 20210313_110449_Thick 0.96877164
0110a_1 20210313_110449_Thick 0.799569
0110a_1 20210313_110449_Thick 0.8005664
0110a_1 20210313_110449_Thick 0.993842
0110a_1 20210313_110449_Thick 0.89626527
0110a_1 20210313_110449_Thick 0.8514315
0110a_1 20210313_110426_Thick 0.53067666
0110a_1 20210313_110426_Thick 0.7659726
0110a_1 20210313_110426_Thick 0.64073324
0110a_1 20210313_110426_Thick 0.8995508
0110a_1 20210313_110426_Thick 0.76875407
0110a_1 20210313_110426_Thick 0.9070974
0110a_1 20210313_110426_Thick 0.95603776
0110a_1 20210313_110426_Thick 0.79655
0110a_1 20210313_110426_Thick 0.98589015
0110a_1 20210313_110426_Thick 0.74427104
0110a_1 20210313_110426_Thick 0.95639235
0110a_1 20210313_110426_Thick 0.8131149
0110a_1 20210313_110426_Thick 0.6034607
0110a_1 20210313_110426_Thick 0.9685886
0110a_1 20210313_110426_Thick 0.7017802
0110a_1 20210313_110426_Thick 0.9662348
0110a_1 20210313_110426_Thick 0.96829456
0110a_1 20210313_110426_Thick 0.65789133
0110a_1 20210313_110426_Thick 0.5882257
0110a_1 20210313_110426_Thick 0.7989906
0110a_1 20210313_110426_Thick 0.63656604
0110a_1 20210313_110555_Thick 0.9624269
0110a_1 20210313_110555_Thick 0.525107
0110a_1 20210313_110555_Thick 0.8262673
0110a_1 20210313_110555_Thick 0.99926955
0110a_1 20210313_110555_Thick 0.9780491
0110a_1 20210313_110555_Thick 0.9242576
0110a_1 20210313_110555_Thick 0.91971457
0110a_1 20210313_110555_Thick 0.9693832
0110a_1 20210313_110555_Thick 0.77740234
0110a_1 20210313_110555_Thick 0.98509073
0110a_1 20210313_110555_Thick 0.9280364
0110a_1 20210313_110555_Thick 0.90239936
0110a_1 20210313_110555_Thick 0.95881486
0110a_1 20210313_110555_Thick 0.9990357
0110a_1 20210313_110555_Thick 0.7886827
0110a_1 20210313_110555_Thick 0.99810284
0110a_1 20210313_110555_Thick 0.5081413
0110a_1 20210313_110555_Thick 0.94928
0110a_1 20210313_110555_Thick 0.5219177
0110a_1 20210313_110555_Thick 0.85624355
0110a_1 20210313_110555_Thick 0.9131123
0110a_1 20210313_110555_Thick 0.7532123
0110a_1 20210313_110555_Thick 0.84522414
0110a_1 20210313_110555_Thick 0.84925133
0110a_1 20210313_110555_Thick 0.9339577
0110a_1 20210313_110555_Thick 0.9917086
0110a_1 20210313_110555_Thick 0.9983552
0110a_1 20210313_110404_Thick 0.95030355
0110a_1 20210313_110404_Thick 0.8765178
0110a_1 20210313_110404_Thick 0.6605054
0110a_1 20210313_110404_Thick 0.9987445
0110a_1 20210313_110404_Thick 0.6699194
0110a_1 20210313_110404_Thick 0.8671671
0110a_1 20210313_110404_Thick 0.70723945
0110a_1 20210313_110404_Thick 0.9614653
0110a_1 20210313_110404_Thick 0.9999709
0110a_1 20210313_110404_Thick 0.91647744
0110a_1 20210313_110404_Thick 0.9643111
0110a_1 20210313_110404_Thick 0.9780086
0110a_1 20210313_110404_Thick 0.8235626
0110a_1 20210313_110404_Thick 0.80899996
0110a_1 20210313_110404_Thick 0.63140553
0110a_1 20210313_110404_Thick 0.8663834
0110a_1 20210313_110404_Thick 0.59449136
0110a_1 20210313_110404_Thick 0.59457964
0110a_1 20210313_110404_Thick 0.9999895
0110a_1 20210313_110342_Thick 0.83611083
0110a_1 20210313_110342_Thick 0.8690093
0110a_1 20210313_110342_Thick 0.55837935
0110a_1 20210313_110342_Thick 0.83228964
0110a_1 20210313_110342_Thick 0.7562283
0110a_1 20210313_110342_Thick 0.9820455
0110a_1 20210313_110342_Thick 0.998198
0110a_1 20210313_110342_Thick 0.9873232
0110a_1 20210313_110342_Thick 0.795333
0110a_1 20210313_110342_Thick 0.9985905
0110a_1 20210313_110342_Thick 0.9322796
0110a_1 20210313_110342_Thick 0.6688651
0110a_1 20210313_110342_Thick 0.9819051
0110a_1 20210313_110342_Thick 0.617147
0110a_1 20210313_110342_Thick 0.53348833
0110a_1 20210313_110342_Thick 0.68979156
0110a_1 20210313_110342_Thick 0.7313382
0110a_1 20210313_110342_Thick 0.98524624
0110a_1 20210313_110342_Thick 0.9070551
0110a_1 20210313_110342_Thick 0.6207214
0110a_1 20210313_110342_Thick 0.6297267
0110a_1 20210313_110342_Thick 0.92025983
0110a_1 20210313_110342_Thick 0.68282336
0110a_1 20210313_110535_Thick 0.82335854
0110a_1 20210313_110535_Thick 0.7115664
0110a_1 20210313_110535_Thick 0.92015857
0110a_1 20210313_110535_Thick 0.9427117
0110a_1 20210313_110535_Thick 0.54035795
0110a_1 20210313_110535_Thick 0.908407
0110a_1 20210313_110535_Thick 0.9974802
0110a_1 20210313_110535_Thick 0.9999764
0110a_1 20210313_110535_Thick 0.9899178
0110a_1 20210313_110535_Thick 0.6049691
0110a_1 20210313_110535_Thick 0.958908
0110a_1 20210313_110535_Thick 0.6952176
0110a_1 20210313_110535_Thick 0.83593154
0110a_1 20210313_110535_Thick 0.6027
0110a_1 20210313_110535_Thick 0.50938237
0110a_1 20210313_110535_Thick 0.9981541
0110a_1 20210313_110535_Thick 0.6266534
0110a_1 20210313_110535_Thick 0.55288327
0110a_1 20210313_110535_Thick 0.6577614
0110a_1 20210313_110535_Thick 0.96071357
0110a_1 20210313_110535_Thick 0.8221274
0110a_1 20210313_110535_Thick 0.7096073
0110a_1 20210313_110535_Thick 0.94098336
0110a_1 20210313_110535_Thick 0.7474474
0110a_1 20210313_110535_Thick 0.9761765
0110a_1 20210313_110640_Thick 0.9141114
0110a_1 20210313_110640_Thick 0.5410865
0110a_1 20210313_110640_Thick 0.6380876
0110a_1 20210313_110640_Thick 0.6861215
0110a_1 20210313_110640_Thick 0.9901968
0110a_1 20210313_110640_Thick 0.8172683
0110a_1 20210313_110640_Thick 0.7012261
0110a_1 20210313_110640_Thick 0.9354871
0110a_1 20210313_110640_Thick 0.8243059
0110a_1 20210313_110640_Thick 0.8212272
0110a_1 20210313_110640_Thick 0.82222825
0110a_1 20210313_110640_Thick 0.787678
0110a_1 20210313_110640_Thick 0.87312305
0110a_1 20210313_110640_Thick 0.71295893
0110a_1 20210313_110640_Thick 0.54242295
0110a_1 20210313_110640_Thick 0.9960122
0110a_1 20210313_110640_Thick 0.9593483
0110a_1 20210313_110640_Thick 0.80097204
0110a_1 20210313_110640_Thick 0.9701633
0110a_1 20210313_110640_Thick 0.7088655
0110a_1 20210313_110640_Thick 0.5270619
0110a_1 20210313_110640_Thick 0.7456873
0110a_1 20210313_110640_Thick 0.5219179
0110a_1 20210313_110640_Thick 0.58186746
0110a_1 20210313_110640_Thick 0.97273064
0110a_1 20210313_110640_Thick 0.6144031
0110a_1 20210313_110640_Thick 0.9626381
0110a_1 20210313_110640_Thick 0.7983047
0110a_1 20210313_110640_Thick 0.9985487
0110a_1 20210313_110640_Thick 0.5630801
0110a_1 20210313_110640_Thick 0.5740366
0110a_1 20210313_110513_Thick 0.64509934
0110a_1 20210313_110513_Thick 0.9628211
0110a_1 20210313_110513_Thick 0.7552049
0110a_1 20210313_110513_Thick 0.96524376
0110a_1 20210313_110513_Thick 0.9924994
0110a_1 20210313_110513_Thick 0.8364846
0110a_1 20210313_110513_Thick 0.7041904
0110a_1 20210313_110513_Thick 0.997479
0110a_1 20210313_110513_Thick 0.99939287
0110a_1 20210313_110513_Thick 0.74368143
0110a_1 20210313_110513_Thick 0.98765135
0110a_1 20210313_110513_Thick 0.89603424
0110a_1 20210313_110513_Thick 0.65428066
0110a_1 20210313_110513_Thick 0.6565622
0110a_1 20210313_110513_Thick 0.9450152
0110a_1 20210313_110513_Thick 0.697365
0110a_1 20210313_110513_Thick 0.57162285
0110a_1 20210313_110513_Thick 0.99021167
0110a_1 20210313_110513_Thick 0.7180472
0110a_1 20210313_110513_Thick 0.836516
0110a_1 20210313_110513_Thick 0.5271741
0110a_1 20210313_110513_Thick 0.7648279
0110a_1 20210313_110513_Thick 0.8903556
0110a_1 20210313_110513_Thick 0.80974525
0110a_1 20210313_110513_Thick 0.78706855
0110a_1 20210313_110513_Thick 0.6899857
0110a_1 20210313_110513_Thick 0.98914194
0110a_1 20210313_110513_Thick 0.6858122
0110a_1 20210313_110705_Thick 0.63203675
0110a_1 20210313_110705_Thick 0.99773717
0110a_1 20210313_110705_Thick 0.8383326
0110a_1 20210313_110705_Thick 0.9998735
0110a_1 20210313_110705_Thick 0.77332217
0110a_1 20210313_110705_Thick 0.6446467
0110a_1 20210313_110705_Thick 0.771847
0110a_1 20210313_110705_Thick 0.9801748
0110a_1 20210313_110705_Thick 0.9935349
0110a_1 20210313_110705_Thick 0.7224372
0110a_1 20210313_110705_Thick 0.99886864
0110a_1 20210313_110705_Thick 0.9359272
0110a_1 20210313_110705_Thick 0.5866287
0110a_1 20210313_110705_Thick 0.5143869
0110a_1 20210313_110705_Thick 0.8743077
0110a_1 20210313_110705_Thick 0.9504978
0110a_1 20210313_110705_Thick 0.95981497
0110a_1 20210313_110705_Thick 0.6219218
0110a_1 20210313_110705_Thick 0.8728635
0110a_1 20210313_110705_Thick 0.5968272
0110a_1 20210313_110705_Thick 0.8334931
0110a_1 20210313_110312_Thick 0.8606273
0110a_1 20210313_110312_Thick 0.9913755
0110a_1 20210313_110312_Thick 0.9955136
0110a_1 20210313_110312_Thick 0.98390263
0110a_1 20210313_110312_Thick 0.83383363
0110a_1 20210313_110312_Thick 0.8482149
0110a_1 20210313_110312_Thick 0.69625306
0110a_1 20210313_110312_Thick 0.974036
0110a_1 20210313_110312_Thick 0.9570002
0110a_1 20210313_110312_Thick 0.7728752
0110a_1 20210313_110312_Thick 0.9980716
0110a_1 20210313_110312_Thick 0.9886946
0110a_1 20210313_110312_Thick 0.9892964
0110a_1 20210313_110312_Thick 0.65254974
0110a_1 20210313_110312_Thick 0.96094835
0110a_1 20210313_110312_Thick 0.90809447
0110a_1 20210313_110312_Thick 0.86191
0110a_1 20210313_110312_Thick 0.9981871
0110a_1 20210313_110312_Thick 0.78724545
0110a_1 20210313_110312_Thick 0.82949483
0110a_1 20210313_110312_Thick 0.98198676
0110a_1 20210313_110312_Thick 0.64140004
0110a_1 20210313_110312_Thick 0.5751706
0110a_1 20210313_110312_Thick 0.7994185
0110a_1 20210313_110620_Thick 0.83638525
0110a_1 20210313_110620_Thick 0.97561455
0110a_1 20210313_110620_Thick 0.9813695
0110a_1 20210313_110620_Thick 0.978497
0110a_1 20210313_110620_Thick 0.99923503
0110a_1 20210313_110620_Thick 0.7252157
0110a_1 20210313_110620_Thick 0.7168286
0110a_1 20210313_110620_Thick 0.8095137
0110a_1 20210313_110620_Thick 0.63656986
0110a_1 20210313_110620_Thick 0.9213612
0110a_1 20210313_110620_Thick 0.8989302
0110a_1 20210313_110620_Thick 0.9632896
0110a_1 20210313_110620_Thick 0.9896088
0110a_1 20210313_110620_Thick 0.921071
0110a_1 20210313_110620_Thick 0.91248184
0110a_1 20210313_110620_Thick 0.9131205
0110a_1 20210313_110620_Thick 0.9952642
0110a_1 20210313_110620_Thick 0.7671088
0110a_1 20210313_110620_Thick 0.931745
0110a_1 20210313_110620_Thick 0.9987721
0110a_1 20210313_110620_Thick 0.51230365
0110a_1 20210313_110620_Thick 0.5735755
0110a_1 20210313_110620_Thick 0.76162106
0110a_1 20210313_110620_Thick 0.9514922
0110a_1 20210313_110620_Thick 0.9527991
0110a_1 20210313_110620_Thick 0.5550413
0110a_1 20210313_110620_Thick 0.5666464
0110a_1 20210313_110620_Thick 0.93725306
0112a_1 20210313_111908_Thick 0.9458879
0112a_1 20210313_111908_Thick 0.93468094
0112a_1 20210313_111908_Thick 0.98927784
0112a_1 20210313_111908_Thick 0.772291
0112a_1 20210313_111908_Thick 0.6516541
0112a_1 20210313_111308_Thick 0.7597214
0112a_1 20210313_111308_Thick 0.9711916
0112a_1 20210313_111217_Thick 0.58912784
0112a_1 20210313_111217_Thick 0.99813217
0112a_1 20210313_111217_Thick 0.6750922
0112a_1 20210313_111217_Thick 0.67803437
0112a_1 20210313_111823_Thick 0.67060363
0112a_1 20210313_111823_Thick 0.5168278
0112a_1 20210313_111823_Thick 0.69212496
0112a_1 20210313_111846_Thick 0.90241075
0112a_1 20210313_111846_Thick 0.733523
0112a_1 20210313_111846_Thick 0.53214073
0112a_1 20210313_111846_Thick 0.7923095
0112a_1 20210313_111648_Thick 0.868798
0112a_1 20210313_111648_Thick 0.6549579
0112a_1 20210313_111515_Thick 0.9513407
0112a_1 20210313_111714_Thick 0.9835438
0112a_1 20210313_111714_Thick 0.8941174
0112a_1 20210313_111335_Thick 0.99231565
0112a_1 20210313_111335_Thick 0.86927176
0112a_1 20210313_111538_Thick 0.90029997
0112a_1 20210313_111538_Thick 0.9384006
0112a_1 20210313_111538_Thick 0.94310397
0112a_1 20210313_111933_Thick 0.897267
0112a_1 20210313_111933_Thick 0.7222554
0112a_1 20210313_111241_Thick 0.9893344
0112a_1 20210313_111241_Thick 0.7200464
0112a_1 20210313_111241_Thick 0.91639256
0112a_1 20210313_111620_Thick 0.614063
0112a_1 20210313_111620_Thick 0.55901486
0112a_1 20210313_111620_Thick 0.50949895
0114a_1 20210313_122050_Thick 0.62675464
0114a_1 20210313_122050_Thick 0.97055006
0114a_1 20210313_122050_Thick 0.67030656
0114a_1 20210313_122050_Thick 0.8812243
0114a_1 20210313_122050_Thick 0.9743624
0114a_1 20210313_122050_Thick 0.948243
0114a_1 20210313_122050_Thick 0.95910174
0114a_1 20210313_122050_Thick 0.5751604
0114a_1 20210313_122050_Thick 0.99760664
0114a_1 20210313_122050_Thick 0.96651065
0114a_1 20210313_122050_Thick 0.99624795
0114a_1 20210313_122050_Thick 0.9954882
0114a_1 20210313_122050_Thick 0.90362144
0114a_1 20210313_122050_Thick 0.9986474
0114a_1 20210313_122050_Thick 0.7779378
0114a_1 20210313_122050_Thick 0.8665829
0114a_1 20210313_122050_Thick 0.99999905
0114a_1 20210313_122050_Thick 0.5925232
0114a_1 20210313_122050_Thick 0.5969317
0114a_1 20210313_122050_Thick 0.9996686
0114a_1 20210313_122050_Thick 0.9598319
0114a_1 20210313_122050_Thick 0.82064384
0114a_1 20210313_122050_Thick 0.85045177
0114a_1 20210313_122050_Thick 0.70548975
0114a_1 20210313_122050_Thick 0.9951958
0114a_1 20210313_122050_Thick 0.9723948
0114a_1 20210313_122050_Thick 0.9997155
0114a_1 20210313_122050_Thick 0.9283729
0114a_1 20210313_122050_Thick 0.9609046
0114a_1 20210313_122050_Thick 0.91850674
0114a_1 20210313_122050_Thick 0.6348316
0114a_1 20210313_122050_Thick 0.6052237
0114a_1 20210313_122050_Thick 0.9950393
0114a_1 20210313_122050_Thick 0.9408333
0114a_1 20210313_122050_Thick 0.9688046
0114a_1 20210313_122050_Thick 0.85560924
0114a_1 20210313_122050_Thick 0.99721956
0114a_1 20210313_122050_Thick 0.99936885
0114a_1 20210313_122050_Thick 0.7955341
0114a_1 20210313_122050_Thick 0.9702079
0114a_1 20210313_122050_Thick 0.8001364
0114a_1 20210313_122050_Thick 0.98878723
0114a_1 20210313_122050_Thick 0.674183
0114a_1 20210313_122050_Thick 0.73297614
0114a_1 20210313_122050_Thick 0.78069293
0114a_1 20210313_122050_Thick 0.8257944
0114a_1 20210313_122050_Thick 0.99835384
0114a_1 20210313_122050_Thick 0.7743699
0114a_1 20210313_122050_Thick 0.72315156
0114a_1 20210313_122050_Thick 0.9895214
0114a_1 20210313_122050_Thick 0.6536721
0114a_1 20210313_122050_Thick 0.9834005
0114a_1 20210313_122050_Thick 0.9837705
0114a_1 20210313_122050_Thick 0.9846694
0114a_1 20210313_122050_Thick 0.89886606
0114a_1 20210313_122050_Thick 0.9471551
0114a_1 20210313_122050_Thick 0.7697182
0114a_1 20210313_122050_Thick 0.99377006
0114a_1 20210313_122050_Thick 0.943424
0114a_1 20210313_122050_Thick 0.99999166
0114a_1 20210313_122050_Thick 0.87971807
0114a_1 20210313_122050_Thick 0.66719073
0114a_1 20210313_122050_Thick 0.88738084
0114a_1 20210313_122050_Thick 0.5447369
0114a_1 20210313_122050_Thick 0.83594126
0114a_1 20210313_122050_Thick 0.55996966
0114a_1 20210313_122050_Thick 0.993598
0114a_1 20210313_122050_Thick 0.6969732
0114a_1 20210313_122050_Thick 0.86875266
0114a_1 20210313_122050_Thick 0.8764207
0114a_1 20210313_122050_Thick 0.94540894
0114a_1 20210313_122050_Thick 0.9629277
0114a_1 20210313_122050_Thick 0.97715604
0114a_1 20210313_122050_Thick 0.91454715
0114a_1 20210313_122050_Thick 0.7208131
0114a_1 20210313_122050_Thick 0.82749456
0114a_1 20210313_122050_Thick 0.7810191
0114a_1 20210313_122050_Thick 0.99964106
0114a_1 20210313_122050_Thick 0.99757296
0114a_1 20210313_122050_Thick 0.94618773
0114a_1 20210313_122050_Thick 0.6949789
0114a_1 20210313_122050_Thick 0.94823444
0114a_1 20210313_122050_Thick 0.6679689
0114a_1 20210313_122050_Thick 0.9972019
0114a_1 20210313_122050_Thick 0.5069899
0114a_1 20210313_122050_Thick 0.6999358
0114a_1 20210313_122050_Thick 0.56020695
0114a_1 20210313_122050_Thick 0.813612
0114a_1 20210313_122050_Thick 0.67591214
0114a_1 20210313_122050_Thick 0.72759634
0114a_1 20210313_122050_Thick 0.6586135
0114a_1 20210313_122050_Thick 0.987123
0114a_1 20210313_122050_Thick 0.97469056
0114a_1 20210313_122228_Thick 0.7614783
0114a_1 20210313_122228_Thick 0.7695528
0114a_1 20210313_122228_Thick 0.6947439
0114a_1 20210313_122228_Thick 0.88492787
0114a_1 20210313_122228_Thick 0.67741644
0114a_1 20210313_122228_Thick 0.6497788
0114a_1 20210313_122228_Thick 0.7483014
0114a_1 20210313_122228_Thick 0.5647777
0114a_1 20210313_122228_Thick 0.5871291
0114a_1 20210313_122228_Thick 0.63320684
0114a_1 20210313_122228_Thick 0.9922645
0114a_1 20210313_122228_Thick 0.84136134
0114a_1 20210313_122228_Thick 0.939303
0114a_1 20210313_122228_Thick 0.5883242
0114a_1 20210313_122228_Thick 0.9806935
0114a_1 20210313_122228_Thick 0.8896757
0114a_1 20210313_122228_Thick 0.5165348
0114a_1 20210313_122228_Thick 0.96778315
0114a_1 20210313_122228_Thick 0.8140162
0114a_1 20210313_122228_Thick 0.5603987
0114a_1 20210313_122228_Thick 0.5022963
0114a_1 20210313_122228_Thick 0.99993944
0114a_1 20210313_122228_Thick 0.8180713
0114a_1 20210313_122228_Thick 0.9386619
0114a_1 20210313_122228_Thick 0.6152034
0114a_1 20210313_122228_Thick 0.8858175
0114a_1 20210313_122228_Thick 0.72331023
0114a_1 20210313_122228_Thick 0.54897016
0114a_1 20210313_122028_Thick 0.6977377
0114a_1 20210313_122028_Thick 0.9971316
0114a_1 20210313_122028_Thick 0.99252945
0114a_1 20210313_122028_Thick 0.98346704
0114a_1 20210313_122028_Thick 0.9595654
0114a_1 20210313_122028_Thick 0.9940435
0114a_1 20210313_122028_Thick 0.93750936
0114a_1 20210313_122028_Thick 0.6064687
0114a_1 20210313_122028_Thick 0.99931645
0114a_1 20210313_122028_Thick 0.9337138
0114a_1 20210313_122028_Thick 0.9937737
0114a_1 20210313_122028_Thick 0.9212223
0114a_1 20210313_122028_Thick 0.9979792
0114a_1 20210313_122028_Thick 0.99864084
0114a_1 20210313_122028_Thick 0.8106026
0114a_1 20210313_122028_Thick 0.94040465
0114a_1 20210313_122028_Thick 0.6991144
0114a_1 20210313_122028_Thick 0.9993886
0114a_1 20210313_122028_Thick 0.7565905
0114a_1 20210313_122028_Thick 0.9639483
0114a_1 20210313_122028_Thick 0.8813202
0114a_1 20210313_122028_Thick 0.99999416
0114a_1 20210313_122028_Thick 0.9901606
0114a_1 20210313_122028_Thick 0.8553348
0114a_1 20210313_122028_Thick 0.56624377
0114a_1 20210313_122028_Thick 0.8509283
0114a_1 20210313_122028_Thick 0.99977154
0114a_1 20210313_122028_Thick 0.6843763
0114a_1 20210313_122028_Thick 0.81279117
0114a_1 20210313_122028_Thick 0.6137244
0114a_1 20210313_122028_Thick 0.59482956
0114a_1 20210313_122028_Thick 0.5099418
0114a_1 20210313_122028_Thick 0.9987625
0114a_1 20210313_122028_Thick 0.9998325
0114a_1 20210313_122028_Thick 0.86652404
0114a_1 20210313_122028_Thick 0.5220106
0114a_1 20210313_122028_Thick 0.5496311
0114a_1 20210313_122028_Thick 0.92677313
0114a_1 20210313_122028_Thick 0.9450252
0114a_1 20210313_122028_Thick 0.70223695
0114a_1 20210313_122028_Thick 0.6580726
0114a_1 20210313_122028_Thick 0.84938425
0114a_1 20210313_122028_Thick 0.99901485
0114a_1 20210313_122028_Thick 0.9971739
0114a_1 20210313_122028_Thick 0.7434954
0114a_1 20210313_122028_Thick 0.7426691
0114a_1 20210313_122028_Thick 0.85019076
0114a_1 20210313_122028_Thick 0.9812672
0114a_1 20210313_122028_Thick 0.9554665
0114a_1 20210313_122028_Thick 0.9304764
0114a_1 20210313_122028_Thick 0.9957832
0114a_1 20210313_122028_Thick 0.97670686
0114a_1 20210313_122028_Thick 0.89276344
0114a_1 20210313_122028_Thick 0.99120635
0114a_1 20210313_122028_Thick 0.99862087
0114a_1 20210313_122028_Thick 0.9447583
0114a_1 20210313_122028_Thick 0.9450318
0114a_1 20210313_122028_Thick 0.96398056
0114a_1 20210313_122028_Thick 0.84635675
0114a_1 20210313_122028_Thick 0.8267519
0114a_1 20210313_122028_Thick 0.5858458
0114a_1 20210313_122028_Thick 0.9947249
0114a_1 20210313_122028_Thick 0.97283995
0114a_1 20210313_122028_Thick 0.55049086
0114a_1 20210313_122028_Thick 0.9985428
0114a_1 20210313_122028_Thick 0.97349215
0114a_1 20210313_122028_Thick 0.6347215
0114a_1 20210313_122028_Thick 0.591989
0114a_1 20210313_122028_Thick 0.8872432
0114a_1 20210313_122028_Thick 0.95925385
0114a_1 20210313_122028_Thick 0.52995944
0114a_1 20210313_122028_Thick 0.92178434
0114a_1 20210313_122028_Thick 0.7223423
0114a_1 20210313_122028_Thick 0.785752
0114a_1 20210313_122028_Thick 0.685402
0114a_1 20210313_122028_Thick 0.76138777
0114a_1 20210313_122028_Thick 0.9943705
0114a_1 20210313_122028_Thick 0.8700343
0114a_1 20210313_122028_Thick 0.9057686
0114a_1 20210313_122028_Thick 0.8749877
0114a_1 20210313_122028_Thick 0.98362523
0114a_1 20210313_122028_Thick 0.9369074
0114a_1 20210313_122028_Thick 0.5777786
0114a_1 20210313_122028_Thick 0.8575622
0114a_1 20210313_122028_Thick 0.98500776
0114a_1 20210313_122028_Thick 0.9403702
0114a_1 20210313_122028_Thick 0.5059522
0114a_1 20210313_122028_Thick 0.998953
0114a_1 20210313_121830_Thick 0.90263873
0114a_1 20210313_121830_Thick 0.98370427
0114a_1 20210313_121830_Thick 0.9691924
0114a_1 20210313_121830_Thick 0.6482937
0114a_1 20210313_121830_Thick 0.6451837
0114a_1 20210313_121830_Thick 0.9337065
0114a_1 20210313_121830_Thick 0.82828593
0114a_1 20210313_121830_Thick 0.97974306
0114a_1 20210313_121830_Thick 0.97717893
0114a_1 20210313_121830_Thick 0.97741824
0114a_1 20210313_121830_Thick 0.9975063
0114a_1 20210313_121830_Thick 0.9558066
0114a_1 20210313_121830_Thick 0.9850963
0114a_1 20210313_121830_Thick 0.99912673
0114a_1 20210313_121830_Thick 0.98087466
0114a_1 20210313_121830_Thick 0.9974131
0114a_1 20210313_121830_Thick 0.999926
0114a_1 20210313_121830_Thick 0.95932674
0114a_1 20210313_121830_Thick 0.8775843
0114a_1 20210313_121830_Thick 0.9929329
0114a_1 20210313_121830_Thick 0.8389291
0114a_1 20210313_121830_Thick 0.91655004
0114a_1 20210313_121830_Thick 0.59106314
0114a_1 20210313_121830_Thick 0.97614074
0114a_1 20210313_121830_Thick 0.93517256
0114a_1 20210313_121830_Thick 0.93461263
0114a_1 20210313_121830_Thick 0.6698551
0114a_1 20210313_121830_Thick 0.9953348
0114a_1 20210313_121830_Thick 0.6492551
0114a_1 20210313_121830_Thick 0.75462437
0114a_1 20210313_121830_Thick 0.5273753
0114a_1 20210313_121830_Thick 0.9470867
0114a_1 20210313_121830_Thick 0.9952376
0114a_1 20210313_121830_Thick 0.83740896
0114a_1 20210313_121830_Thick 0.8837759
0114a_1 20210313_121830_Thick 0.91425
0114a_1 20210313_121830_Thick 0.8493233
0114a_1 20210313_121830_Thick 0.88616115
0114a_1 20210313_121830_Thick 0.6081398
0114a_1 20210313_121830_Thick 0.9499579
0114a_1 20210313_121830_Thick 0.6937781
0114a_1 20210313_121830_Thick 0.9205844
0114a_1 20210313_121830_Thick 0.87446463
0114a_1 20210313_121830_Thick 0.8879287
0114a_1 20210313_121830_Thick 0.7240912
0114a_1 20210313_121830_Thick 0.9762843
0114a_1 20210313_121830_Thick 0.9214579
0114a_1 20210313_121830_Thick 0.7896727
0114a_1 20210313_121830_Thick 0.8809356
0114a_1 20210313_121830_Thick 0.9668633
0114a_1 20210313_121830_Thick 0.8905658
0114a_1 20210313_121830_Thick 0.6461019
0114a_1 20210313_121830_Thick 0.51990986
0114a_1 20210313_121830_Thick 0.6373613
0114a_1 20210313_121830_Thick 0.52703416
0114a_1 20210313_121830_Thick 0.7472083
0114a_1 20210313_121830_Thick 0.99159074
0114a_1 20210313_121830_Thick 0.90946984
0114a_1 20210313_121830_Thick 0.77938473
0114a_1 20210313_121830_Thick 0.93735194
0114a_1 20210313_121830_Thick 0.98462206
0114a_1 20210313_121830_Thick 0.8038088
0114a_1 20210313_121830_Thick 0.67766756
0114a_1 20210313_121830_Thick 0.9169915
0114a_1 20210313_121830_Thick 0.95727694
0114a_1 20210313_121854_Thick 0.5236371
0114a_1 20210313_121854_Thick 0.8556603
0114a_1 20210313_121854_Thick 0.9652374
0114a_1 20210313_121854_Thick 0.9992212
0114a_1 20210313_121854_Thick 0.9776079
0114a_1 20210313_121854_Thick 0.9078665
0114a_1 20210313_121854_Thick 0.9976217
0114a_1 20210313_121854_Thick 0.98546743
0114a_1 20210313_121854_Thick 0.76621324
0114a_1 20210313_121854_Thick 0.90951544
0114a_1 20210313_121854_Thick 0.5214397
0114a_1 20210313_121854_Thick 0.7959338
0114a_1 20210313_121854_Thick 0.828195
0114a_1 20210313_121854_Thick 0.95038164
0114a_1 20210313_121854_Thick 0.965429
0114a_1 20210313_121854_Thick 0.9975138
0114a_1 20210313_121854_Thick 0.97695494
0114a_1 20210313_121854_Thick 0.81163454
0114a_1 20210313_121854_Thick 0.7836583
0114a_1 20210313_121854_Thick 0.92565197
0114a_1 20210313_121854_Thick 0.82368
0114a_1 20210313_121854_Thick 0.98856646
0114a_1 20210313_121854_Thick 0.99813735
0114a_1 20210313_121854_Thick 0.9732404
0114a_1 20210313_121854_Thick 0.995191
0114a_1 20210313_121854_Thick 0.8252361
0114a_1 20210313_121854_Thick 0.86442024
0114a_1 20210313_121854_Thick 0.9774584
0114a_1 20210313_121854_Thick 0.91222364
0114a_1 20210313_121854_Thick 0.8931235
0114a_1 20210313_121854_Thick 0.5678922
0114a_1 20210313_121854_Thick 0.8397368
0114a_1 20210313_121854_Thick 0.99709666
0114a_1 20210313_121854_Thick 0.99407566
0114a_1 20210313_121854_Thick 0.9964366
0114a_1 20210313_121854_Thick 0.57960457
0114a_1 20210313_121854_Thick 0.98856574
0114a_1 20210313_121854_Thick 0.84198034
0114a_1 20210313_121854_Thick 0.9956002
0114a_1 20210313_121854_Thick 0.97193253
0114a_1 20210313_121854_Thick 0.9996418
0114a_1 20210313_121854_Thick 0.9944074
0114a_1 20210313_121854_Thick 0.90888906
0114a_1 20210313_121854_Thick 0.73852
0114a_1 20210313_121854_Thick 0.999972
0114a_1 20210313_121854_Thick 0.9978707
0114a_1 20210313_121854_Thick 0.63592124
0114a_1 20210313_121854_Thick 0.96583986
0114a_1 20210313_121854_Thick 0.979478
0114a_1 20210313_121854_Thick 0.9424666
0114a_1 20210313_121854_Thick 0.99347997
0114a_1 20210313_121854_Thick 0.94249785
0114a_1 20210313_121854_Thick 0.9821393
0114a_1 20210313_121854_Thick 0.9951729
0114a_1 20210313_121854_Thick 0.9999932
0114a_1 20210313_121854_Thick 0.99198854
0114a_1 20210313_121854_Thick 0.99867105
0114a_1 20210313_121854_Thick 0.93726563
0114a_1 20210313_121854_Thick 0.9986344
0114a_1 20210313_121854_Thick 0.98671
0114a_1 20210313_121854_Thick 0.8506974
0114a_1 20210313_121854_Thick 0.78346485
0114a_1 20210313_121854_Thick 0.9502185
0114a_1 20210313_121854_Thick 0.99155337
0114a_1 20210313_121854_Thick 0.8648037
0114a_1 20210313_121854_Thick 0.9991241
0114a_1 20210313_121854_Thick 0.8534634
0114a_1 20210313_121854_Thick 0.6162414
0114a_1 20210313_121854_Thick 0.9994566
0114a_1 20210313_121854_Thick 0.9833686
0114a_1 20210313_121854_Thick 0.9953402
0114a_1 20210313_121854_Thick 0.99276924
0114a_1 20210313_121854_Thick 0.8436489
0114a_1 20210313_121854_Thick 0.95437425
0114a_1 20210313_121854_Thick 0.96452135
0114a_1 20210313_121854_Thick 0.9685771
0114a_1 20210313_121854_Thick 0.8342213
0114a_1 20210313_121854_Thick 0.91473186
0114a_1 20210313_121854_Thick 0.9997899
0114a_1 20210313_121854_Thick 0.6250738
0114a_1 20210313_121854_Thick 0.97403425
0114a_1 20210313_121854_Thick 0.9978669
0114a_1 20210313_121854_Thick 0.83628404
0114a_1 20210313_121854_Thick 0.97274226
0114a_1 20210313_121854_Thick 0.9987925
0114a_1 20210313_121854_Thick 0.96925586
0114a_1 20210313_121854_Thick 0.8756623
0114a_1 20210313_121854_Thick 0.97090966
0114a_1 20210313_121854_Thick 0.9664257
0114a_1 20210313_121854_Thick 0.98440546
0114a_1 20210313_121854_Thick 0.9946668
0114a_1 20210313_121854_Thick 0.99091923
0114a_1 20210313_121854_Thick 0.9723485
0114a_1 20210313_121854_Thick 0.98990077
0114a_1 20210313_121854_Thick 0.99878126
0114a_1 20210313_121519_Thick 0.7867273
0114a_1 20210313_121519_Thick 0.87404966
0114a_1 20210313_121519_Thick 0.9588917
0114a_1 20210313_121519_Thick 0.6547483
0114a_1 20210313_121519_Thick 0.7004609
0114a_1 20210313_121519_Thick 0.8913184
0114a_1 20210313_121519_Thick 0.9912856
0114a_1 20210313_121519_Thick 0.6253845
0114a_1 20210313_121519_Thick 0.7187149
0114a_1 20210313_121519_Thick 0.51043695
0114a_1 20210313_121519_Thick 0.91108763
0114a_1 20210313_121519_Thick 0.9709163
0114a_1 20210313_121519_Thick 0.6885035
0114a_1 20210313_121519_Thick 0.9617439
0114a_1 20210313_121519_Thick 0.6138783
0114a_1 20210313_121519_Thick 0.8027615
0114a_1 20210313_121519_Thick 0.9796687
0114a_1 20210313_121519_Thick 0.93666416
0114a_1 20210313_121519_Thick 0.899876
0114a_1 20210313_121519_Thick 0.6604205
0114a_1 20210313_121519_Thick 0.96766406
0114a_1 20210313_121519_Thick 0.8758989
0114a_1 20210313_121519_Thick 0.94540054
0114a_1 20210313_121519_Thick 0.5650741
0114a_1 20210313_121519_Thick 0.89091766
0114a_1 20210313_121519_Thick 0.9883709
0114a_1 20210313_121519_Thick 0.95433974
0114a_1 20210313_121519_Thick 0.9145722
0114a_1 20210313_121519_Thick 0.91486436
0114a_1 20210313_121519_Thick 0.62288374
0114a_1 20210313_121519_Thick 0.6804815
0114a_1 20210313_121519_Thick 0.54990727
0114a_1 20210313_121519_Thick 0.9287402
0114a_1 20210313_121519_Thick 0.91014767
0114a_1 20210313_121519_Thick 0.6482555
0114a_1 20210313_121519_Thick 0.7047071
0114a_1 20210313_121519_Thick 0.78871244
0114a_1 20210313_121519_Thick 0.6280588
0114a_1 20210313_121519_Thick 0.887838
0114a_1 20210313_121519_Thick 0.603405
0114a_1 20210313_121519_Thick 0.9910721
0114a_1 20210313_121519_Thick 0.91981924
0114a_1 20210313_121519_Thick 0.906964
0114a_1 20210313_121519_Thick 0.73672783
0114a_1 20210313_121519_Thick 0.5678094
0114a_1 20210313_121519_Thick 0.9950654
0114a_1 20210313_121519_Thick 0.91512734
0114a_1 20210313_121519_Thick 0.99784005
0114a_1 20210313_121519_Thick 0.9993044
0114a_1 20210313_121519_Thick 0.9269394
0114a_1 20210313_121519_Thick 0.9166871
0114a_1 20210313_121519_Thick 0.6466758
0114a_1 20210313_121519_Thick 0.80772185
0114a_1 20210313_121519_Thick 0.7954766
0114a_1 20210313_121519_Thick 0.8455136
0114a_1 20210313_121519_Thick 0.8935152
0114a_1 20210313_122204_Thick 0.5991179
0114a_1 20210313_122204_Thick 0.67053264
0114a_1 20210313_122204_Thick 0.5273934
0114a_1 20210313_122204_Thick 0.55320805
0114a_1 20210313_122204_Thick 0.5629844
0114a_1 20210313_122204_Thick 0.5120621
0114a_1 20210313_122204_Thick 0.9621914
0114a_1 20210313_122204_Thick 0.9956897
0114a_1 20210313_122204_Thick 0.6718429
0114a_1 20210313_122204_Thick 0.8463369
0114a_1 20210313_122204_Thick 0.54574037
0114a_1 20210313_122204_Thick 0.95485234
0114a_1 20210313_122204_Thick 0.9808606
0114a_1 20210313_122204_Thick 0.53417766
0114a_1 20210313_122204_Thick 0.97207975
0114a_1 20210313_122204_Thick 0.98521996
0114a_1 20210313_122204_Thick 0.9298777
0114a_1 20210313_122204_Thick 0.6439198
0114a_1 20210313_122204_Thick 0.80887115
0114a_1 20210313_122204_Thick 0.50509375
0114a_1 20210313_122204_Thick 0.55973667
0114a_1 20210313_122204_Thick 0.8575897
0114a_1 20210313_122204_Thick 0.606002
0114a_1 20210313_122204_Thick 0.9302743
0114a_1 20210313_122204_Thick 0.7733296
0114a_1 20210313_122204_Thick 0.9881011
0114a_1 20210313_122204_Thick 0.96108484
0114a_1 20210313_122204_Thick 0.9924744
0114a_1 20210313_122204_Thick 0.89296883
0114a_1 20210313_122204_Thick 0.67269754
0114a_1 20210313_122204_Thick 0.93408746
0114a_1 20210313_122204_Thick 0.9330745
0114a_1 20210313_122204_Thick 0.90658456
0114a_1 20210313_122204_Thick 0.5973687
0114a_1 20210313_122204_Thick 0.8799234
0114a_1 20210313_122204_Thick 0.99995136
0114a_1 20210313_122204_Thick 0.6507288
0114a_1 20210313_122204_Thick 0.86883116
0114a_1 20210313_122204_Thick 0.9820863
0114a_1 20210313_122204_Thick 0.9883554
0114a_1 20210313_122204_Thick 0.9763133
0114a_1 20210313_122204_Thick 0.94717085
0114a_1 20210313_122204_Thick 0.731247
0114a_1 20210313_122204_Thick 0.81504124
0114a_1 20210313_122204_Thick 0.88146937
0114a_1 20210313_122204_Thick 0.9976172
0114a_1 20210313_122204_Thick 0.8252686
0114a_1 20210313_122204_Thick 0.64830375
0114a_1 20210313_122204_Thick 0.73626584
0114a_1 20210313_122204_Thick 0.9962979
0114a_1 20210313_122204_Thick 0.97207254
0114a_1 20210313_122204_Thick 0.80619687
0114a_1 20210313_122204_Thick 0.8816401
0114a_1 20210313_122204_Thick 0.9749395
0114a_1 20210313_122204_Thick 0.594754
0114a_1 20210313_122204_Thick 0.9780839
0114a_1 20210313_122204_Thick 0.6651741
0114a_1 20210313_122204_Thick 0.884502
0114a_1 20210313_122204_Thick 0.52364266
0114a_1 20210313_122204_Thick 0.9593648
0114a_1 20210313_122204_Thick 0.535155
0114a_1 20210313_122435_Thick 0.95347476
0114a_1 20210313_122435_Thick 0.86486024
0114a_1 20210313_122435_Thick 0.9494949
0114a_1 20210313_122435_Thick 0.77543443
0114a_1 20210313_122435_Thick 0.9743556
0114a_1 20210313_122435_Thick 0.8805875
0114a_1 20210313_122435_Thick 0.6150998
0114a_1 20210313_122435_Thick 0.9744475
0114a_1 20210313_122435_Thick 0.7598279
0114a_1 20210313_122435_Thick 0.9976109
0114a_1 20210313_122435_Thick 0.9189565
0114a_1 20210313_122435_Thick 0.67329705
0114a_1 20210313_122435_Thick 0.8469264
0114a_1 20210313_122435_Thick 0.9415254
0114a_1 20210313_122435_Thick 0.66697705
0114a_1 20210313_122435_Thick 0.9666648
0114a_1 20210313_122435_Thick 0.87900025
0114a_1 20210313_122435_Thick 0.9809286
0114a_1 20210313_122435_Thick 0.81328034
0114a_1 20210313_122435_Thick 0.667951
0114a_1 20210313_122435_Thick 0.94628114
0114a_1 20210313_122435_Thick 0.572654
0114a_1 20210313_122435_Thick 0.6904405
0114a_1 20210313_122435_Thick 0.7850813
0114a_1 20210313_122435_Thick 0.618094
0114a_1 20210313_122435_Thick 0.6003624
0114a_1 20210313_122435_Thick 0.99272704
0114a_1 20210313_122435_Thick 0.52375764
0114a_1 20210313_122435_Thick 0.94500864
0114a_1 20210313_122435_Thick 0.7465726
0114a_1 20210313_122435_Thick 0.99310935
0114a_1 20210313_122435_Thick 0.9129269
0114a_1 20210313_122435_Thick 0.8438939
0114a_1 20210313_122435_Thick 0.8379495
0114a_1 20210313_122435_Thick 0.5959439
0114a_1 20210313_122435_Thick 0.6632288
0114a_1 20210313_122435_Thick 0.6725721
0114a_1 20210313_122435_Thick 0.9901038
0114a_1 20210313_122435_Thick 0.95778877
0114a_1 20210313_122435_Thick 0.9105556
0114a_1 20210313_122435_Thick 0.9988914
0114a_1 20210313_122435_Thick 0.74698156
0114a_1 20210313_122435_Thick 0.9598095
0114a_1 20210313_122435_Thick 0.88377196
0114a_1 20210313_122435_Thick 0.7124035
0114a_1 20210313_122435_Thick 0.59541297
0114a_1 20210313_122435_Thick 0.88809067
0114a_1 20210313_122435_Thick 0.75109625
0114a_1 20210313_122435_Thick 0.9023186
0114a_1 20210313_122435_Thick 0.7314545
0114a_1 20210313_122435_Thick 0.97803473
0114a_1 20210313_122435_Thick 0.9897739
0114a_1 20210313_122435_Thick 0.88620186
0114a_1 20210313_122435_Thick 0.55415964
0114a_1 20210313_122435_Thick 0.52438474
0114a_1 20210313_122435_Thick 0.99798006
0114a_1 20210313_122435_Thick 0.8160334
0114a_1 20210313_122435_Thick 0.7060381
0114a_1 20210313_122435_Thick 0.9879873
0114a_1 20210313_122435_Thick 0.7339218
0114a_1 20210313_121311_Thick 0.61461693
0114a_1 20210313_121311_Thick 0.9173212
0114a_1 20210313_121311_Thick 0.98819566
0114a_1 20210313_121311_Thick 0.5249557
0114a_1 20210313_121311_Thick 0.8989511
0114a_1 20210313_121311_Thick 0.535622
0114a_1 20210313_121311_Thick 0.9892511
0114a_1 20210313_121311_Thick 0.7635763
0114a_1 20210313_121311_Thick 0.7730688
0114a_1 20210313_121311_Thick 0.90905875
0114a_1 20210313_121311_Thick 0.7078085
0114a_1 20210313_121311_Thick 0.6834354
0114a_1 20210313_121311_Thick 0.9684738
0114a_1 20210313_121311_Thick 0.99678767
0114a_1 20210313_121311_Thick 0.8862162
0114a_1 20210313_121311_Thick 0.76647884
0114a_1 20210313_121311_Thick 0.98778874
0114a_1 20210313_121311_Thick 0.5534929
0114a_1 20210313_121311_Thick 0.91191363
0114a_1 20210313_121311_Thick 0.77609175
0114a_1 20210313_121311_Thick 0.91820574
0114a_1 20210313_121311_Thick 0.5835956
0114a_1 20210313_121311_Thick 0.9697509
0114a_1 20210313_121311_Thick 0.88370615
0114a_1 20210313_121311_Thick 0.6755474
0114a_1 20210313_121311_Thick 0.5925427
0114a_1 20210313_121311_Thick 0.9731188
0114a_1 20210313_121311_Thick 0.7092622
0114a_1 20210313_121311_Thick 0.5851118
0114a_1 20210313_121311_Thick 0.96518487
0114a_1 20210313_121311_Thick 0.75801337
0114a_1 20210313_121311_Thick 0.9771881
0114a_1 20210313_121311_Thick 0.9592483
0114a_1 20210313_121311_Thick 0.9379742
0114a_1 20210313_121311_Thick 0.59589565
0114a_1 20210313_122250_Thick 0.64841443
0114a_1 20210313_122250_Thick 0.5493506
0114a_1 20210313_122250_Thick 0.83306634
0114a_1 20210313_122250_Thick 0.757327
0114a_1 20210313_122250_Thick 0.97378314
0114a_1 20210313_122250_Thick 0.7825386
0114a_1 20210313_122250_Thick 0.5468794
0114a_1 20210313_122250_Thick 0.54895693
0114a_1 20210313_122250_Thick 0.7548866
0114a_1 20210313_122250_Thick 0.65642023
0114a_1 20210313_122250_Thick 0.57750845
0114a_1 20210313_122250_Thick 0.590529
0114a_1 20210313_122250_Thick 0.8989329
0114a_1 20210313_122250_Thick 0.9813763
0114a_1 20210313_122250_Thick 0.9779613
0114a_1 20210313_122250_Thick 0.90611315
0114a_1 20210313_122250_Thick 0.7225318
0114a_1 20210313_122250_Thick 0.6427871
0114a_1 20210313_122250_Thick 0.95925707
0114a_1 20210313_122250_Thick 0.9789251
0114a_1 20210313_122250_Thick 0.80755043
0114a_1 20210313_122250_Thick 0.618095
0114a_1 20210313_122250_Thick 0.83007383
0114a_1 20210313_122250_Thick 0.9248235
0114a_1 20210313_122250_Thick 0.87297684
0114a_1 20210313_122250_Thick 0.7322587
0114a_1 20210313_122250_Thick 0.89874804
0114a_1 20210313_122250_Thick 0.9283527
0114a_1 20210313_122250_Thick 0.92003655
0114a_1 20210313_122250_Thick 0.5557653
0114a_1 20210313_122250_Thick 0.6689551
0114a_1 20210313_122250_Thick 0.53878075
0114a_1 20210313_122250_Thick 0.61448824
0114a_1 20210313_122250_Thick 0.67466015
0114a_1 20210313_122250_Thick 0.91894823
0114a_1 20210313_122250_Thick 0.9421313
0114a_1 20210313_122250_Thick 0.7350978
0114a_1 20210313_122250_Thick 0.93966234
0114a_1 20210313_121937_Thick 0.7047009
0114a_1 20210313_121937_Thick 0.8476821
0114a_1 20210313_121937_Thick 0.95612013
0114a_1 20210313_121937_Thick 0.99984026
0114a_1 20210313_121937_Thick 0.9811866
0114a_1 20210313_121937_Thick 0.851463
0114a_1 20210313_121937_Thick 0.98490345
0114a_1 20210313_121937_Thick 0.72059435
0114a_1 20210313_121937_Thick 0.9863084
0114a_1 20210313_121937_Thick 0.9804717
0114a_1 20210313_121937_Thick 0.9986753
0114a_1 20210313_121937_Thick 0.9160872
0114a_1 20210313_121937_Thick 0.7472323
0114a_1 20210313_121937_Thick 0.94510686
0114a_1 20210313_121937_Thick 0.96021026
0114a_1 20210313_121937_Thick 0.90411884
0114a_1 20210313_121937_Thick 0.97176164
0114a_1 20210313_121937_Thick 0.96384037
0114a_1 20210313_121937_Thick 0.9974101
0114a_1 20210313_121937_Thick 0.9971578
0114a_1 20210313_121937_Thick 0.7806509
0114a_1 20210313_121937_Thick 0.9995005
0114a_1 20210313_121937_Thick 0.9972262
0114a_1 20210313_121937_Thick 0.999716
0114a_1 20210313_121937_Thick 0.9900187
0114a_1 20210313_121937_Thick 0.78573734
0114a_1 20210313_121937_Thick 0.9998191
0114a_1 20210313_121937_Thick 0.9983784
0114a_1 20210313_121937_Thick 0.9978891
0114a_1 20210313_121937_Thick 0.87483954
0114a_1 20210313_121937_Thick 0.9821186
0114a_1 20210313_121937_Thick 0.85224015
0114a_1 20210313_121937_Thick 0.54402226
0114a_1 20210313_121937_Thick 0.995669
0114a_1 20210313_121937_Thick 0.87154675
0114a_1 20210313_121937_Thick 0.99961674
0114a_1 20210313_121937_Thick 0.63661546
0114a_1 20210313_121937_Thick 0.9933743
0114a_1 20210313_121937_Thick 0.9956204
0114a_1 20210313_121937_Thick 0.64065737
0114a_1 20210313_121937_Thick 0.9933948
0114a_1 20210313_121937_Thick 0.9996138
0114a_1 20210313_121937_Thick 0.9896095
0114a_1 20210313_121937_Thick 0.9387895
0114a_1 20210313_121937_Thick 0.99334645
0114a_1 20210313_121937_Thick 0.98562664
0114a_1 20210313_121937_Thick 0.9906007
0114a_1 20210313_121937_Thick 0.9849823
0114a_1 20210313_121937_Thick 0.99754226
0114a_1 20210313_121937_Thick 0.5140519
0114a_1 20210313_121937_Thick 0.9996898
0114a_1 20210313_121937_Thick 0.85686123
0114a_1 20210313_121937_Thick 0.99710315
0114a_1 20210313_121937_Thick 0.88505715
0114a_1 20210313_121937_Thick 0.8240813
0114a_1 20210313_121937_Thick 0.8107357
0114a_1 20210313_121937_Thick 0.9960581
0114a_1 20210313_121937_Thick 0.98636323
0114a_1 20210313_121937_Thick 0.99856097
0114a_1 20210313_121937_Thick 0.9926474
0114a_1 20210313_121937_Thick 0.99506515
0114a_1 20210313_121937_Thick 0.99848855
0114a_1 20210313_121937_Thick 0.9148363
0114a_1 20210313_121937_Thick 0.88552946
0114a_1 20210313_121937_Thick 0.8799061
0114a_1 20210313_121937_Thick 0.9402804
0114a_1 20210313_121937_Thick 0.83717656
0114a_1 20210313_121937_Thick 0.7521608
0114a_1 20210313_121937_Thick 0.9922265
0114a_1 20210313_121937_Thick 0.98228616
0114a_1 20210313_121937_Thick 0.99799585
0114a_1 20210313_121937_Thick 0.9695069
0114a_1 20210313_121937_Thick 0.6074655
0114a_1 20210313_121937_Thick 0.82222056
0114a_1 20210313_121937_Thick 0.835955
0114a_1 20210313_121937_Thick 0.8513997
0114a_1 20210313_121937_Thick 0.96107584
0114a_1 20210313_121937_Thick 0.53608376
0114a_1 20210313_121937_Thick 0.766038
0114a_1 20210313_121937_Thick 0.9370604
0114a_1 20210313_121937_Thick 0.57652533
0114a_1 20210313_121937_Thick 0.7995335
0114a_1 20210313_121937_Thick 0.8435364
0114a_1 20210313_121937_Thick 0.6282374
0114a_1 20210313_121937_Thick 0.6204496
0114a_1 20210313_121937_Thick 0.99980956
0114a_1 20210313_121937_Thick 0.9999645
0114a_1 20210313_121437_Thick 0.7390662
0114a_1 20210313_121437_Thick 0.909328
0114a_1 20210313_121437_Thick 0.6860159
0114a_1 20210313_121437_Thick 0.7515318
0114a_1 20210313_121437_Thick 0.8676791
0114a_1 20210313_121437_Thick 0.6273694
0114a_1 20210313_121437_Thick 0.73248076
0114a_1 20210313_121437_Thick 0.99141216
0114a_1 20210313_121437_Thick 0.5943473
0114a_1 20210313_121437_Thick 0.64396274
0114a_1 20210313_121437_Thick 0.7463576
0114a_1 20210313_121437_Thick 0.5180866
0114a_1 20210313_121437_Thick 0.99576366
0114a_1 20210313_121437_Thick 0.6908632
0114a_1 20210313_121437_Thick 0.95303184
0114a_1 20210313_121437_Thick 0.7233139
0114a_1 20210313_121437_Thick 0.8667537
0114a_1 20210313_121437_Thick 0.9280484
0114a_1 20210313_121437_Thick 0.93128526
0114a_1 20210313_121437_Thick 0.7085158
0114a_1 20210313_121437_Thick 0.6525423
0114a_1 20210313_121437_Thick 0.9876699
0114a_1 20210313_121437_Thick 0.8173515
0114a_1 20210313_121437_Thick 0.9222945
0114a_1 20210313_121437_Thick 0.53342086
0114a_1 20210313_121437_Thick 0.9978083
0114a_1 20210313_121437_Thick 0.55454093
0114a_1 20210313_121437_Thick 0.5868404
0114a_1 20210313_121437_Thick 0.9328607
0114a_1 20210313_121437_Thick 0.89698136
0114a_1 20210313_121437_Thick 0.59517825
0114a_1 20210313_121437_Thick 0.73146236
0114a_1 20210313_121437_Thick 0.79031545
0114a_1 20210313_121437_Thick 0.99095964
0114a_1 20210313_121437_Thick 0.6044241
0114a_1 20210313_121437_Thick 0.7698935
0114a_1 20210313_121437_Thick 0.8371164
0114a_1 20210313_121437_Thick 0.50959456
0114a_1 20210313_121437_Thick 0.8229654
0114a_1 20210313_121437_Thick 0.59593856
0114a_1 20210313_121129_Thick 0.55229175
0114a_1 20210313_121129_Thick 0.85919416
0114a_1 20210313_121129_Thick 0.5568152
0114a_1 20210313_121129_Thick 0.567926
0114a_1 20210313_121129_Thick 0.80940634
0114a_1 20210313_121129_Thick 0.99540025
0114a_1 20210313_121129_Thick 0.968635
0114a_1 20210313_121129_Thick 0.9657972
0114a_1 20210313_121129_Thick 0.97805583
0114a_1 20210313_121129_Thick 0.8575371
0114a_1 20210313_121129_Thick 0.9279998
0114a_1 20210313_121129_Thick 0.8298309
0114a_1 20210313_121129_Thick 0.91910875
0114a_1 20210313_121129_Thick 0.9958252
0114a_1 20210313_121129_Thick 0.75142395
0114a_1 20210313_121129_Thick 0.96162117
0114a_1 20210313_121129_Thick 0.9849029
0114a_1 20210313_121129_Thick 0.76794857
0114a_1 20210313_121129_Thick 0.9196837
0114a_1 20210313_121129_Thick 0.9356635
0114a_1 20210313_121129_Thick 0.7097298
0114a_1 20210313_121129_Thick 0.92428184
0114a_1 20210313_121129_Thick 0.68019116
0114a_1 20210313_121129_Thick 0.96580696
0114a_1 20210313_121129_Thick 0.9966174
0114a_1 20210313_121129_Thick 0.66298604
0114a_1 20210313_121129_Thick 0.9005073
0114a_1 20210313_121129_Thick 0.98347026
0114a_1 20210313_121129_Thick 0.63421154
0114a_1 20210313_121129_Thick 0.71277225
0114a_1 20210313_121129_Thick 0.9480922
0114a_1 20210313_121129_Thick 0.8659806
0114a_1 20210313_121129_Thick 0.99531835
0114a_1 20210313_121129_Thick 0.85484636
0114a_1 20210313_121129_Thick 0.91862106
0114a_1 20210313_121129_Thick 0.5494594
0114a_1 20210313_121129_Thick 0.8642138
0114a_1 20210313_121129_Thick 0.99975806
0114a_1 20210313_121129_Thick 0.8644011
0114a_1 20210313_121129_Thick 0.6336084
0114a_1 20210313_121129_Thick 0.9488858
0114a_1 20210313_121129_Thick 0.7317464
0114a_1 20210313_121129_Thick 0.6998123
0114a_1 20210313_121129_Thick 0.88283193
0114a_1 20210313_121129_Thick 0.8157461
0114a_1 20210313_121129_Thick 0.7788728
0114a_1 20210313_121129_Thick 0.92186904
0114a_1 20210313_121129_Thick 0.90378064
0114a_1 20210313_121129_Thick 0.73392504
0114a_1 20210313_121417_Thick 0.6968167
0114a_1 20210313_121417_Thick 0.92835885
0114a_1 20210313_121417_Thick 0.6859331
0114a_1 20210313_121417_Thick 0.5667235
0114a_1 20210313_121417_Thick 0.998575
0114a_1 20210313_121417_Thick 0.7296789
0114a_1 20210313_121417_Thick 0.8941524
0114a_1 20210313_121417_Thick 0.6340174
0114a_1 20210313_121417_Thick 0.9213555
0114a_1 20210313_121417_Thick 0.7419241
0114a_1 20210313_121417_Thick 0.6600504
0114a_1 20210313_121417_Thick 0.6378259
0114a_1 20210313_121417_Thick 0.80795014
0114a_1 20210313_121417_Thick 0.58480394
0114a_1 20210313_121417_Thick 0.993364
0114a_1 20210313_121417_Thick 0.8852191
0114a_1 20210313_121417_Thick 0.6208371
0114a_1 20210313_121417_Thick 0.8301984
0114a_1 20210313_121417_Thick 0.5867987
0114a_1 20210313_121417_Thick 0.97381413
0114a_1 20210313_121417_Thick 0.51043946
0114a_1 20210313_121417_Thick 0.92015564
0114a_1 20210313_121417_Thick 0.6659763
0114a_1 20210313_121417_Thick 0.8900583
0114a_1 20210313_121417_Thick 0.988206
0114a_1 20210313_121417_Thick 0.70432264
0114a_1 20210313_121417_Thick 0.73147106
0114a_1 20210313_121417_Thick 0.7252948
0114a_1 20210313_121417_Thick 0.9936533
0114a_1 20210313_121417_Thick 0.9822895
0114a_1 20210313_121417_Thick 0.72430575
0114a_1 20210313_121417_Thick 0.71966875
0114a_1 20210313_121417_Thick 0.5514216
0114a_1 20210313_121417_Thick 0.7147167
0114a_1 20210313_121417_Thick 0.87333393
0114a_1 20210313_121417_Thick 0.7867103
0114a_1 20210313_121417_Thick 0.98078877
0114a_1 20210313_121417_Thick 0.97909504
0114a_1 20210313_121417_Thick 0.6636931
0114a_1 20210313_121417_Thick 0.6659909
0114a_1 20210313_121417_Thick 0.8097097
0114a_1 20210313_121417_Thick 0.6460775
0114a_1 20210313_121154_Thick 0.67325544
0114a_1 20210313_121154_Thick 0.8642564
0114a_1 20210313_121154_Thick 0.7219058
0114a_1 20210313_121154_Thick 0.5497748
0114a_1 20210313_121154_Thick 0.56645405
0114a_1 20210313_121154_Thick 0.6964694
0114a_1 20210313_121154_Thick 0.9240497
0114a_1 20210313_121154_Thick 0.5460012
0114a_1 20210313_121154_Thick 0.9441133
0114a_1 20210313_121154_Thick 0.98422736
0114a_1 20210313_121154_Thick 0.77922654
0114a_1 20210313_121154_Thick 0.8310261
0114a_1 20210313_121154_Thick 0.8724254
0114a_1 20210313_121154_Thick 0.84514904
0114a_1 20210313_121154_Thick 0.9131754
0114a_1 20210313_121154_Thick 0.9142612
0114a_1 20210313_121154_Thick 0.6771012
0114a_1 20210313_121154_Thick 0.57466924
0114a_1 20210313_121154_Thick 0.92549396
0114a_1 20210313_121154_Thick 0.9229379
0114a_1 20210313_121154_Thick 0.64182234
0114a_1 20210313_121154_Thick 0.51854455
0114a_1 20210313_121154_Thick 0.83754385
0114a_1 20210313_121154_Thick 0.93663394
0114a_1 20210313_121154_Thick 0.5658583
0114a_1 20210313_121154_Thick 0.8946108
0114a_1 20210313_121154_Thick 0.8064423
0114a_1 20210313_121154_Thick 0.56104136
0114a_1 20210313_121154_Thick 0.87722456
0114a_1 20210313_121154_Thick 0.9545607
0114a_1 20210313_121154_Thick 0.51853794
0114a_1 20210313_121154_Thick 0.6528577
0114a_1 20210313_121154_Thick 0.76114446
0114a_1 20210313_121154_Thick 0.6244702
0114a_1 20210313_121154_Thick 0.8233724
0114a_1 20210313_121154_Thick 0.84362876
0114a_1 20210313_121154_Thick 0.6619424
0114a_1 20210313_121154_Thick 0.927067
0114a_1 20210313_121154_Thick 0.79161066
0114a_1 20210313_121154_Thick 0.73141724
0114a_1 20210313_121154_Thick 0.7834723
0114a_1 20210313_121154_Thick 0.6008322
0114a_1 20210313_121154_Thick 0.5141727
0114a_1 20210313_121154_Thick 0.92079365
0114a_1 20210313_121154_Thick 0.8758637
0114a_1 20210313_121154_Thick 0.77467674
0114a_1 20210313_121154_Thick 0.9216796
0114a_1 20210313_121154_Thick 0.9775963
0114a_1 20210313_121154_Thick 0.58137035
0114a_1 20210313_121154_Thick 0.5514697
0114a_1 20210313_122323_Thick 0.6058887
0114a_1 20210313_122323_Thick 0.5237121
0114a_1 20210313_122323_Thick 0.5030551
0114a_1 20210313_122323_Thick 0.6308249
0114a_1 20210313_122323_Thick 0.6990216
0114a_1 20210313_122323_Thick 0.54597574
0114a_1 20210313_122323_Thick 0.99902
0114a_1 20210313_122323_Thick 0.7914277
0114a_1 20210313_122323_Thick 0.66650957
0114a_1 20210313_122323_Thick 0.78576
0114a_1 20210313_122323_Thick 0.85713345
0114a_1 20210313_122323_Thick 0.744949
0114a_1 20210313_122323_Thick 0.9697482
0114a_1 20210313_122323_Thick 0.50834906
0114a_1 20210313_122323_Thick 0.8286984
0114a_1 20210313_122323_Thick 0.7872909
0114a_1 20210313_122323_Thick 0.5972938
0114a_1 20210313_122323_Thick 0.86172044
0114a_1 20210313_122323_Thick 0.9095078
0114a_1 20210313_122323_Thick 0.8344273
0114a_1 20210313_122323_Thick 0.9746062
0114a_1 20210313_122323_Thick 0.7307308
0114a_1 20210313_122323_Thick 0.8487956
0114a_1 20210313_122323_Thick 0.5706776
0114a_1 20210313_122323_Thick 0.6064087
0114a_1 20210313_122323_Thick 0.918224
0114a_1 20210313_122323_Thick 0.91130817
0114a_1 20210313_122323_Thick 0.9233437
0114a_1 20210313_122323_Thick 0.5962958
0114a_1 20210313_122323_Thick 0.63467634
0114a_1 20210313_122323_Thick 0.5774838
0114a_1 20210313_122323_Thick 0.90041393
0114a_1 20210313_122323_Thick 0.9439599
0114a_1 20210313_122323_Thick 0.94119525
0114a_1 20210313_122323_Thick 0.8355092
0114a_1 20210313_122323_Thick 0.7865825
0114a_1 20210313_122323_Thick 0.63829863
0114a_1 20210313_122323_Thick 0.7595927
0114a_1 20210313_122323_Thick 0.84502715
0114a_1 20210313_122323_Thick 0.69263643
0114a_1 20210313_122323_Thick 0.82778114
0114a_1 20210313_122323_Thick 0.8675639
0114a_1 20210313_122323_Thick 0.9767883
0114a_1 20210313_122323_Thick 0.7290421
0114a_1 20210313_121653_Thick 0.7967862
0114a_1 20210313_121653_Thick 0.92556053
0114a_1 20210313_121653_Thick 0.81668854
0114a_1 20210313_121653_Thick 0.7418885
0114a_1 20210313_121653_Thick 0.6750378
0114a_1 20210313_121653_Thick 0.99162805
0114a_1 20210313_121653_Thick 0.8733485
0114a_1 20210313_121653_Thick 0.93487924
0114a_1 20210313_121653_Thick 0.9929132
0114a_1 20210313_121653_Thick 0.7710133
0114a_1 20210313_121653_Thick 0.54170984
0114a_1 20210313_121653_Thick 0.80158997
0114a_1 20210313_121653_Thick 0.5318306
0114a_1 20210313_121653_Thick 0.5668568
0114a_1 20210313_121653_Thick 0.57441276
0114a_1 20210313_121653_Thick 0.68252724
0114a_1 20210313_121653_Thick 0.84539706
0114a_1 20210313_121653_Thick 0.65309536
0114a_1 20210313_121653_Thick 0.7681222
0114a_1 20210313_121653_Thick 0.93662286
0114a_1 20210313_121653_Thick 0.93534523
0114a_1 20210313_121653_Thick 0.8096279
0114a_1 20210313_121653_Thick 0.7177702
0114a_1 20210313_121653_Thick 0.6767211
0114a_1 20210313_121653_Thick 0.61963487
0114a_1 20210313_121653_Thick 0.91260237
0114a_1 20210313_121653_Thick 0.6337215
0114a_1 20210313_121653_Thick 0.75845665
0114a_1 20210313_121500_Thick 0.7740782
0114a_1 20210313_121500_Thick 0.88179725
0114a_1 20210313_121500_Thick 0.9985605
0114a_1 20210313_121500_Thick 0.89322525
0114a_1 20210313_121500_Thick 0.83781296
0114a_1 20210313_121500_Thick 0.60071427
0114a_1 20210313_121500_Thick 0.9221037
0114a_1 20210313_121500_Thick 0.9625349
0114a_1 20210313_121500_Thick 0.98189527
0114a_1 20210313_121500_Thick 0.9192796
0114a_1 20210313_121500_Thick 0.71527743
0114a_1 20210313_121500_Thick 0.9284477
0114a_1 20210313_121500_Thick 0.8805183
0114a_1 20210313_121500_Thick 0.99789184
0114a_1 20210313_121500_Thick 0.9247704
0114a_1 20210313_121500_Thick 0.6093625
0114a_1 20210313_121500_Thick 0.98083717
0114a_1 20210313_121500_Thick 0.74262106
0114a_1 20210313_121500_Thick 0.9959758
0114a_1 20210313_121500_Thick 0.8680659
0114a_1 20210313_121500_Thick 0.99668926
0114a_1 20210313_121500_Thick 0.975346
0114a_1 20210313_121500_Thick 0.8150645
0114a_1 20210313_121500_Thick 0.91223973
0114a_1 20210313_121500_Thick 0.86641234
0114a_1 20210313_121500_Thick 0.9931258
0114a_1 20210313_121500_Thick 0.9514037
0114a_1 20210313_121500_Thick 0.8468055
0114a_1 20210313_121500_Thick 0.6209036
0114a_1 20210313_121500_Thick 0.89415175
0114a_1 20210313_121500_Thick 0.9998416
0114a_1 20210313_121500_Thick 0.97592056
0114a_1 20210313_121500_Thick 0.61900204
0114a_1 20210313_121500_Thick 0.5422112
0114a_1 20210313_121500_Thick 0.99324423
0114a_1 20210313_121500_Thick 0.8616192
0114a_1 20210313_121500_Thick 0.99917465
0114a_1 20210313_121500_Thick 0.9900031
0114a_1 20210313_121500_Thick 0.96118695
0114a_1 20210313_121500_Thick 0.9540407
0114a_1 20210313_121500_Thick 0.99773335
0114a_1 20210313_121500_Thick 0.89334226
0114a_1 20210313_121500_Thick 0.7292491
0114a_1 20210313_121500_Thick 0.977007
0114a_1 20210313_121500_Thick 0.8970619
0114a_1 20210313_121500_Thick 0.974985
0114a_1 20210313_121500_Thick 0.6856855
0114a_1 20210313_121500_Thick 0.94807893
0114a_1 20210313_121500_Thick 0.70479584
0114a_1 20210313_121500_Thick 0.98152703
0114a_1 20210313_121500_Thick 0.8222744
0114a_1 20210313_121500_Thick 0.99739057
0114a_1 20210313_121500_Thick 0.63669807
0114a_1 20210313_121500_Thick 0.94990164
0114a_1 20210313_121500_Thick 0.9982206
0114a_1 20210313_121500_Thick 0.95858413
0114a_1 20210313_121500_Thick 0.9982169
0114a_1 20210313_121500_Thick 0.9948667
0114a_1 20210313_121500_Thick 0.68037146
0114a_1 20210313_121500_Thick 0.71673834
0114a_1 20210313_121500_Thick 0.98690003
0114a_1 20210313_121500_Thick 0.5414331
0114a_1 20210313_121500_Thick 0.96553314
0114a_1 20210313_121500_Thick 0.82781863
0114a_1 20210313_121500_Thick 0.77889204
0114a_1 20210313_121631_Thick 0.8080892
0114a_1 20210313_121631_Thick 0.5815807
0114a_1 20210313_121631_Thick 0.6292072
0114a_1 20210313_121631_Thick 0.5547408
0114a_1 20210313_121631_Thick 0.55622685
0114a_1 20210313_121631_Thick 0.55249166
0114a_1 20210313_121631_Thick 0.5501023
0114a_1 20210313_121631_Thick 0.63764
0114a_1 20210313_121631_Thick 0.56324065
0114a_1 20210313_121631_Thick 0.64773166
0114a_1 20210313_121631_Thick 0.9457542
0114a_1 20210313_121631_Thick 0.9749767
0114a_1 20210313_121631_Thick 0.9485406
0114a_1 20210313_121631_Thick 0.72182935
0114a_1 20210313_121631_Thick 0.52702665
0114a_1 20210313_121631_Thick 0.537525
0114a_1 20210313_121631_Thick 0.92577887
0114a_1 20210313_121631_Thick 0.9837467
0114a_1 20210313_121631_Thick 0.6377174
0114a_1 20210313_121631_Thick 0.5761724
0114a_1 20210313_121631_Thick 0.6321552
0114a_1 20210313_121631_Thick 0.6086243
0114a_1 20210313_121631_Thick 0.6303109
0114a_1 20210313_121631_Thick 0.50082076
0114a_1 20210313_121631_Thick 0.66623294
0114a_1 20210313_121631_Thick 0.6105694
0114a_1 20210313_121631_Thick 0.65663874
0114a_1 20210313_121631_Thick 0.62342024
0114a_1 20210313_121631_Thick 0.90334696
0114a_1 20210313_121631_Thick 0.5272943
0114a_1 20210313_121631_Thick 0.5460204
0114a_1 20210313_121631_Thick 0.9959137
0114a_1 20210313_121631_Thick 0.6013058
0114a_1 20210313_121631_Thick 0.5015694
0114a_1 20210313_121357_Thick 0.68822235
0114a_1 20210313_121357_Thick 0.8707419
0114a_1 20210313_121357_Thick 0.9004863
0114a_1 20210313_121357_Thick 0.95483357
0114a_1 20210313_121357_Thick 0.95315796
0114a_1 20210313_121357_Thick 0.67140937
0114a_1 20210313_121357_Thick 0.86764556
0114a_1 20210313_121357_Thick 0.813504
0114a_1 20210313_121357_Thick 0.9318428
0114a_1 20210313_121357_Thick 0.92754585
0114a_1 20210313_121357_Thick 0.92757857
0114a_1 20210313_121357_Thick 0.9961092
0114a_1 20210313_121357_Thick 0.5109406
0114a_1 20210313_121357_Thick 0.8290178
0114a_1 20210313_121357_Thick 0.73071027
0114a_1 20210313_121357_Thick 0.5323008
0114a_1 20210313_121357_Thick 0.95632607
0114a_1 20210313_121357_Thick 0.8942156
0114a_1 20210313_121357_Thick 0.74208313
0114a_1 20210313_121357_Thick 0.82905185
0114a_1 20210313_121357_Thick 0.9540096
0114a_1 20210313_121357_Thick 0.5736859
0114a_1 20210313_121357_Thick 0.70650727
0114a_1 20210313_121357_Thick 0.90863854
0114a_1 20210313_121357_Thick 0.6682359
0114a_1 20210313_121357_Thick 0.99094087
0114a_1 20210313_121357_Thick 0.9912567
0114a_1 20210313_121357_Thick 0.6011809
0114a_1 20210313_121357_Thick 0.99520904
0114a_1 20210313_121357_Thick 0.5367015
0114a_1 20210313_121357_Thick 0.71748936
0114a_1 20210313_121357_Thick 0.78745127
0114a_1 20210313_121357_Thick 0.7745449
0114a_1 20210313_121357_Thick 0.8915769
0114a_1 20210313_121357_Thick 0.57618463
0114a_1 20210313_121357_Thick 0.74312407
0114a_1 20210313_121357_Thick 0.98056257
0114a_1 20210313_121357_Thick 0.83504474
0114a_1 20210313_121357_Thick 0.9784411
0114a_1 20210313_121357_Thick 0.9951315
0114a_1 20210313_121357_Thick 0.5669071
0114a_1 20210313_121357_Thick 0.94041985
0114a_1 20210313_121357_Thick 0.9897205
0114a_1 20210313_121357_Thick 0.83347636
0114a_1 20210313_121357_Thick 0.5313722
0114a_1 20210313_121357_Thick 0.7936537
0114a_1 20210313_121357_Thick 0.8011416
0114a_1 20210313_121357_Thick 0.7707771
0114a_1 20210313_121357_Thick 0.53753304
0114a_1 20210313_121357_Thick 0.8129741
0114a_1 20210313_121357_Thick 0.66893256
0114a_1 20210313_121914_Thick 0.87515736
0114a_1 20210313_121914_Thick 0.8219407
0114a_1 20210313_121914_Thick 0.95103014
0114a_1 20210313_121914_Thick 0.99493694
0114a_1 20210313_121914_Thick 0.9798385
0114a_1 20210313_121914_Thick 0.9838403
0114a_1 20210313_121914_Thick 0.7802127
0114a_1 20210313_121914_Thick 0.88323766
0114a_1 20210313_121914_Thick 0.9601252
0114a_1 20210313_121914_Thick 0.9988695
0114a_1 20210313_121914_Thick 0.96751773
0114a_1 20210313_121914_Thick 0.5275925
0114a_1 20210313_121914_Thick 0.9605675
0114a_1 20210313_121914_Thick 0.9562726
0114a_1 20210313_121914_Thick 0.99895716
0114a_1 20210313_121914_Thick 0.6962666
0114a_1 20210313_121914_Thick 0.99911195
0114a_1 20210313_121914_Thick 0.9954692
0114a_1 20210313_121914_Thick 0.8279681
0114a_1 20210313_121914_Thick 0.54446197
0114a_1 20210313_121914_Thick 0.97411555
0114a_1 20210313_121914_Thick 0.9991819
0114a_1 20210313_121914_Thick 0.99949825
0114a_1 20210313_121914_Thick 0.9929143
0114a_1 20210313_121914_Thick 0.99591404
0114a_1 20210313_121914_Thick 0.9685573
0114a_1 20210313_121914_Thick 0.9967745
0114a_1 20210313_121914_Thick 0.86282355
0114a_1 20210313_121914_Thick 0.94251007
0114a_1 20210313_121914_Thick 0.99070954
0114a_1 20210313_121914_Thick 0.9402108
0114a_1 20210313_121914_Thick 0.99937147
0114a_1 20210313_121914_Thick 0.95560277
0114a_1 20210313_121914_Thick 0.9079806
0114a_1 20210313_121914_Thick 0.9387335
0114a_1 20210313_121914_Thick 0.9994149
0114a_1 20210313_121914_Thick 0.91164964
0114a_1 20210313_121914_Thick 0.8380077
0114a_1 20210313_121914_Thick 0.99904734
0114a_1 20210313_121914_Thick 0.74605167
0114a_1 20210313_121914_Thick 0.998941
0114a_1 20210313_121914_Thick 0.78971577
0114a_1 20210313_121914_Thick 0.7316128
0114a_1 20210313_121914_Thick 0.9468283
0114a_1 20210313_121914_Thick 0.99007064
0114a_1 20210313_121914_Thick 0.5936155
0114a_1 20210313_121914_Thick 0.85082513
0114a_1 20210313_121914_Thick 0.9991242
0114a_1 20210313_121914_Thick 0.99679214
0114a_1 20210313_121914_Thick 0.9976405
0114a_1 20210313_121914_Thick 0.9991536
0114a_1 20210313_121914_Thick 0.99578613
0114a_1 20210313_121914_Thick 0.98209643
0114a_1 20210313_121914_Thick 0.6750109
0114a_1 20210313_121914_Thick 0.97347087
0114a_1 20210313_121914_Thick 0.9980987
0114a_1 20210313_121914_Thick 0.996317
0114a_1 20210313_121914_Thick 0.97680044
0114a_1 20210313_121914_Thick 0.8881509
0114a_1 20210313_121914_Thick 0.9999585
0114a_1 20210313_121914_Thick 0.98019344
0114a_1 20210313_121914_Thick 0.7689761
0114a_1 20210313_121914_Thick 0.97784245
0114a_1 20210313_121914_Thick 0.9745705
0114a_1 20210313_121914_Thick 0.946945
0114a_1 20210313_121914_Thick 0.741182
0114a_1 20210313_121914_Thick 0.6404669
0114a_1 20210313_121914_Thick 0.9542232
0114a_1 20210313_121914_Thick 0.7445325
0114a_1 20210313_121914_Thick 0.9155916
0114a_1 20210313_121914_Thick 0.9932934
0114a_1 20210313_121914_Thick 0.9833529
0114a_1 20210313_121914_Thick 0.958919
0114a_1 20210313_121914_Thick 0.99210244
0114a_1 20210313_121914_Thick 0.9983789
0114a_1 20210313_121914_Thick 0.99393976
0114a_1 20210313_121914_Thick 0.6131319
0114a_1 20210313_121914_Thick 0.9538732
0114a_1 20210313_121914_Thick 0.9803186
0114a_1 20210313_121914_Thick 0.80798364
0114a_1 20210313_121914_Thick 0.7451259
0114a_1 20210313_121914_Thick 0.7208503
0114a_1 20210313_121914_Thick 0.81402564
0114a_1 20210313_121914_Thick 0.9997987
0114a_1 20210313_121914_Thick 0.9982646
0114a_1 20210313_121804_Thick 0.5102869
0114a_1 20210313_121804_Thick 0.7056103
0114a_1 20210313_121804_Thick 0.9065663
0114a_1 20210313_121804_Thick 0.94839853
0114a_1 20210313_121804_Thick 0.9973399
0114a_1 20210313_121804_Thick 0.61607337
0114a_1 20210313_121804_Thick 0.77365696
0114a_1 20210313_121804_Thick 0.69948804
0114a_1 20210313_121804_Thick 0.6230655
0114a_1 20210313_121804_Thick 0.54106057
0114a_1 20210313_121804_Thick 0.9520842
0114a_1 20210313_121804_Thick 0.94055986
0114a_1 20210313_121804_Thick 0.54196835
0114a_1 20210313_121804_Thick 0.7569924
0114a_1 20210313_121804_Thick 0.9604177
0114a_1 20210313_121804_Thick 0.535682
0114a_1 20210313_121804_Thick 0.9992593
0114a_1 20210313_121804_Thick 0.906637
0114a_1 20210313_121804_Thick 0.946254
0114a_1 20210313_121804_Thick 0.9908371
0114a_1 20210313_121804_Thick 0.9967451
0114a_1 20210313_121804_Thick 0.8949157
0114a_1 20210313_121804_Thick 0.9582146
0114a_1 20210313_121804_Thick 0.5804558
0114a_1 20210313_121804_Thick 0.88622594
0114a_1 20210313_121804_Thick 0.8251902
0114a_1 20210313_121804_Thick 0.9996971
0114a_1 20210313_121804_Thick 0.8265903
0114a_1 20210313_121804_Thick 0.9925741
0114a_1 20210313_121804_Thick 0.5203529
0114a_1 20210313_121804_Thick 0.90017885
0114a_1 20210313_121804_Thick 0.96002203
0114a_1 20210313_121804_Thick 0.6585845
0114a_1 20210313_121804_Thick 0.7879092
0114a_1 20210313_121804_Thick 0.94554335
0114a_1 20210313_121804_Thick 0.7781733
0114a_1 20210313_121804_Thick 0.58054423
0114a_1 20210313_121804_Thick 0.8019849
0114a_1 20210313_121804_Thick 0.97446
0114a_1 20210313_121804_Thick 0.9998907
0114a_1 20210313_121804_Thick 0.6021313
0114a_1 20210313_121804_Thick 0.84795815
0114a_1 20210313_121804_Thick 0.71324426
0114a_1 20210313_121804_Thick 0.874518
0114a_1 20210313_121804_Thick 0.59340525
0114a_1 20210313_121804_Thick 0.66074306
0114a_1 20210313_121804_Thick 0.9530698
0114a_1 20210313_121804_Thick 0.87908167
0114a_1 20210313_121804_Thick 0.9282654
0114a_1 20210313_121804_Thick 0.926202
0114a_1 20210313_121804_Thick 0.5546273
0114a_1 20210313_121804_Thick 0.53764856
0114a_1 20210313_121804_Thick 0.5454038
0114a_1 20210313_121804_Thick 0.50274223
0114a_1 20210313_122115_Thick 0.7095819
0114a_1 20210313_122115_Thick 0.5456098
0114a_1 20210313_122115_Thick 0.8165269
0114a_1 20210313_122115_Thick 0.7127961
0114a_1 20210313_122115_Thick 0.9940824
0114a_1 20210313_122115_Thick 0.76049966
0114a_1 20210313_122115_Thick 0.76432806
0114a_1 20210313_122115_Thick 0.9806356
0114a_1 20210313_122115_Thick 0.9113536
0114a_1 20210313_122115_Thick 0.96600467
0114a_1 20210313_122115_Thick 0.9292029
0114a_1 20210313_122115_Thick 0.8017812
0114a_1 20210313_122115_Thick 0.7939427
0114a_1 20210313_122115_Thick 0.6534043
0114a_1 20210313_122115_Thick 0.91281706
0114a_1 20210313_122115_Thick 0.53585225
0114a_1 20210313_122115_Thick 0.982264
0114a_1 20210313_122115_Thick 0.6944737
0114a_1 20210313_122115_Thick 0.92680687
0114a_1 20210313_122115_Thick 0.9806578
0114a_1 20210313_122115_Thick 0.9510816
0114a_1 20210313_122115_Thick 0.92168397
0114a_1 20210313_122115_Thick 0.9964355
0114a_1 20210313_122115_Thick 0.9311842
0114a_1 20210313_122115_Thick 0.9949686
0114a_1 20210313_122115_Thick 0.7771579
0114a_1 20210313_122115_Thick 0.6816454
0114a_1 20210313_122115_Thick 0.865989
0114a_1 20210313_122115_Thick 0.8893283
0114a_1 20210313_122115_Thick 0.82118815
0114a_1 20210313_122115_Thick 0.9054936
0114a_1 20210313_122115_Thick 0.9025181
0114a_1 20210313_122115_Thick 0.54638225
0114a_1 20210313_122115_Thick 0.81514114
0114a_1 20210313_122115_Thick 0.99128515
0114a_1 20210313_122115_Thick 0.9245964
0114a_1 20210313_122115_Thick 0.9948613
0114a_1 20210313_122115_Thick 0.93561643
0114a_1 20210313_122115_Thick 0.76261383
0114a_1 20210313_122115_Thick 0.9934964
0114a_1 20210313_122115_Thick 0.994273
0114a_1 20210313_122115_Thick 0.91266215
0114a_1 20210313_122115_Thick 0.7654569
0114a_1 20210313_122115_Thick 0.95480007
0114a_1 20210313_122115_Thick 0.9974214
0114a_1 20210313_122115_Thick 0.9992011
0114a_1 20210313_122115_Thick 0.9691955
0114a_1 20210313_122115_Thick 0.95464283
0114a_1 20210313_122115_Thick 0.5218125
0114a_1 20210313_122115_Thick 0.7063136
0114a_1 20210313_122115_Thick 0.89916444
0114a_1 20210313_122115_Thick 0.6496063
0114a_1 20210313_122115_Thick 0.9559862
0114a_1 20210313_122115_Thick 0.9716722
0114a_1 20210313_122115_Thick 0.80698544
0114a_1 20210313_122115_Thick 0.79907227
0114a_1 20210313_122115_Thick 0.9998745
0114a_1 20210313_122115_Thick 0.90908635
0114a_1 20210313_122115_Thick 0.91124374
0114a_1 20210313_122115_Thick 0.89969254
0114a_1 20210313_122115_Thick 0.50084347
0114a_1 20210313_122115_Thick 0.98410285
0114a_1 20210313_122115_Thick 0.9865242
0114a_1 20210313_122115_Thick 0.5036763
0114a_1 20210313_122115_Thick 0.79595524
0114a_1 20210313_122115_Thick 0.88381463
0114a_1 20210313_122115_Thick 0.80840796
0114a_1 20210313_122115_Thick 0.9928912
0114a_1 20210313_122115_Thick 0.5339422
0114a_1 20210313_122115_Thick 0.9936441
0114a_1 20210313_122115_Thick 0.7992718
0114a_1 20210313_122115_Thick 0.6078778
0114a_1 20210313_122115_Thick 0.6534835
0114a_1 20210313_122115_Thick 0.69499886
0114a_1 20210313_122115_Thick 0.8009264
0114a_1 20210313_121109_Thick 0.6242022
0114a_1 20210313_121109_Thick 0.68467027
0114a_1 20210313_121109_Thick 0.64175767
0114a_1 20210313_121109_Thick 0.9941049
0114a_1 20210313_121109_Thick 0.9955258
0114a_1 20210313_121109_Thick 0.7856496
0114a_1 20210313_121109_Thick 0.62482667
0114a_1 20210313_121109_Thick 0.9931439
0114a_1 20210313_121109_Thick 0.9999496
0114a_1 20210313_121109_Thick 0.6969861
0114a_1 20210313_121109_Thick 0.54353863
0114a_1 20210313_121109_Thick 0.52396554
0114a_1 20210313_121109_Thick 0.9588441
0114a_1 20210313_121109_Thick 0.98201835
0114a_1 20210313_121109_Thick 0.69165695
0114a_1 20210313_121109_Thick 0.99265724
0114a_1 20210313_121109_Thick 0.97376865
0114a_1 20210313_121109_Thick 0.5669043
0114a_1 20210313_121109_Thick 0.58679837
0114a_1 20210313_121109_Thick 0.8696167
0114a_1 20210313_121109_Thick 0.9529036
0114a_1 20210313_121109_Thick 0.9258128
0114a_1 20210313_121109_Thick 0.7240393
0114a_1 20210313_121109_Thick 0.9410073
0114a_1 20210313_121109_Thick 0.80191016
0114a_1 20210313_121109_Thick 0.98266613
0114a_1 20210313_121109_Thick 0.9998733
0114a_1 20210313_121109_Thick 0.9786966
0114a_1 20210313_121109_Thick 0.9657937
0114a_1 20210313_121109_Thick 0.9324023
0114a_1 20210313_121109_Thick 0.8067161
0114a_1 20210313_121109_Thick 0.870176
0114a_1 20210313_121109_Thick 0.9784937
0114a_1 20210313_121109_Thick 0.98061335
0114a_1 20210313_121109_Thick 0.92904145
0114a_1 20210313_121109_Thick 0.9917995
0114a_1 20210313_121109_Thick 0.9749306
0114a_1 20210313_121109_Thick 0.935486
0114a_1 20210313_121109_Thick 0.82837844
0114a_1 20210313_121109_Thick 0.5039502
0114a_1 20210313_121109_Thick 0.99801636
0114a_1 20210313_121109_Thick 0.9818056
0114a_1 20210313_121109_Thick 0.6855899
0114a_1 20210313_121109_Thick 0.79194665
0114a_1 20210313_121109_Thick 0.65105265
0114a_1 20210313_121109_Thick 0.6584182
0114a_1 20210313_121109_Thick 0.6300133
0114a_1 20210313_121109_Thick 0.8928576
0114a_1 20210313_121109_Thick 0.8241319
0114a_1 20210313_121109_Thick 0.88587725
0114a_1 20210313_121109_Thick 0.9323429
0114a_1 20210313_121109_Thick 0.6295375
0114a_1 20210313_121109_Thick 0.8004488
0114a_1 20210313_121109_Thick 0.7050964
0114a_1 20210313_121109_Thick 0.84130245
0114a_1 20210313_121109_Thick 0.97280836
0114a_1 20210313_121109_Thick 0.9031606
0114a_1 20210313_121109_Thick 0.9921355
0114a_1 20210313_121109_Thick 0.6118859
0114a_1 20210313_121109_Thick 0.8382078
0114a_1 20210313_121109_Thick 0.6158892
0114a_1 20210313_121600_Thick 0.6084753
0114a_1 20210313_121600_Thick 0.6120168
0114a_1 20210313_121600_Thick 0.9231925
0114a_1 20210313_121600_Thick 0.62920374
0114a_1 20210313_121600_Thick 0.6555791
0114a_1 20210313_121600_Thick 0.7601981
0114a_1 20210313_121600_Thick 0.9215844
0114a_1 20210313_121600_Thick 0.9435286
0114a_1 20210313_121600_Thick 0.71428794
0114a_1 20210313_121600_Thick 0.6548666
0114a_1 20210313_121600_Thick 0.9698332
0114a_1 20210313_121600_Thick 0.899871
0114a_1 20210313_121600_Thick 0.91723293
0114a_1 20210313_121600_Thick 0.99283034
0114a_1 20210313_121600_Thick 0.63016325
0114a_1 20210313_121600_Thick 0.8910755
0114a_1 20210313_121600_Thick 0.7657107
0114a_1 20210313_121600_Thick 0.7707895
0114a_1 20210313_121600_Thick 0.8089743
0114a_1 20210313_121600_Thick 0.5361104
0114a_1 20210313_121600_Thick 0.99352574
0114a_1 20210313_121600_Thick 0.51311547
0114a_1 20210313_121600_Thick 0.529411
0114a_1 20210313_121600_Thick 0.6018142
0114a_1 20210313_121600_Thick 0.72133535
0114a_1 20210313_121600_Thick 0.8336243
0114a_1 20210313_121600_Thick 0.96673
0114a_1 20210313_121600_Thick 0.97907674
0114a_1 20210313_121600_Thick 0.5687689
0114a_1 20210313_121600_Thick 0.8155375
0114a_1 20210313_121600_Thick 0.5935311
0114a_1 20210313_121600_Thick 0.92379916
0114a_1 20210313_121539_Thick 0.7701419
0114a_1 20210313_121539_Thick 0.562851
0114a_1 20210313_121539_Thick 0.5147636
0114a_1 20210313_121539_Thick 0.5829693
0114a_1 20210313_121539_Thick 0.8022118
0114a_1 20210313_121539_Thick 0.63318455
0114a_1 20210313_121539_Thick 0.6848255
0114a_1 20210313_121539_Thick 0.9534766
0114a_1 20210313_121539_Thick 0.85323566
0114a_1 20210313_121539_Thick 0.80830055
0114a_1 20210313_121539_Thick 0.6139898
0114a_1 20210313_121539_Thick 0.76400065
0114a_1 20210313_121539_Thick 0.5289718
0114a_1 20210313_121539_Thick 0.9766035
0114a_1 20210313_121539_Thick 0.9689705
0114a_1 20210313_121539_Thick 0.97825545
0114a_1 20210313_121539_Thick 0.9903052
0114a_1 20210313_121539_Thick 0.50651896
0114a_1 20210313_121539_Thick 0.9986166
0114a_1 20210313_121539_Thick 0.94605094
0114a_1 20210313_121539_Thick 0.7212096
0114a_1 20210313_121539_Thick 0.82272583
0114a_1 20210313_121539_Thick 0.8925962
0114a_1 20210313_121539_Thick 0.9606767
0114a_1 20210313_121539_Thick 0.94965214
0114a_1 20210313_121539_Thick 0.7230773
0114a_1 20210313_121539_Thick 0.9541056
0114a_1 20210313_121539_Thick 0.96014935
0114a_1 20210313_121539_Thick 0.91879725
0114a_1 20210313_121539_Thick 0.98446816
0114a_1 20210313_121539_Thick 0.99653304
0114a_1 20210313_121539_Thick 0.52845895
0114a_1 20210313_121539_Thick 0.99910116
0114a_1 20210313_121539_Thick 0.8686087
0114a_1 20210313_121539_Thick 0.9837646
0114a_1 20210313_121539_Thick 0.9791967
0114a_1 20210313_121539_Thick 0.71445394
0114a_1 20210313_121539_Thick 0.97740024
0114a_1 20210313_121539_Thick 0.9729294
0114a_1 20210313_121539_Thick 0.95663786
0114a_1 20210313_121539_Thick 0.68314075
0114a_1 20210313_121539_Thick 0.68101233
0114a_1 20210313_121539_Thick 0.9974934
0114a_1 20210313_121539_Thick 0.98755056
0114a_1 20210313_121539_Thick 0.7345379
0114a_1 20210313_121539_Thick 0.9975509
0114a_1 20210313_121539_Thick 0.51710135
0114a_1 20210313_121539_Thick 0.9508475
0114a_1 20210313_121539_Thick 0.75634813
0114a_1 20210313_121539_Thick 0.9343637
0114a_1 20210313_121539_Thick 0.99385464
0114a_1 20210313_121539_Thick 0.9567419
0114a_1 20210313_121539_Thick 0.6871426
0114a_1 20210313_121539_Thick 0.9647481
0114a_1 20210313_121539_Thick 0.6150706
0114a_1 20210313_121539_Thick 0.9558478
0114a_1 20210313_121539_Thick 0.8627747
0114a_1 20210313_121539_Thick 0.98442864
0114a_1 20210313_121539_Thick 0.654879
0114a_1 20210313_121539_Thick 0.64538455
0114a_1 20210313_122002_Thick 0.985889
0114a_1 20210313_122002_Thick 0.62725365
0114a_1 20210313_122002_Thick 0.9556947
0114a_1 20210313_122002_Thick 0.97692466
0114a_1 20210313_122002_Thick 0.8973469
0114a_1 20210313_122002_Thick 0.58400214
0114a_1 20210313_122002_Thick 0.94096035
0114a_1 20210313_122002_Thick 0.99875414
0114a_1 20210313_122002_Thick 0.9998727
0114a_1 20210313_122002_Thick 0.95482093
0114a_1 20210313_122002_Thick 0.97010493
0114a_1 20210313_122002_Thick 0.9644304
0114a_1 20210313_122002_Thick 0.9962685
0114a_1 20210313_122002_Thick 0.9974064
0114a_1 20210313_122002_Thick 0.8334328
0114a_1 20210313_122002_Thick 0.68770915
0114a_1 20210313_122002_Thick 0.7105982
0114a_1 20210313_122002_Thick 0.9974705
0114a_1 20210313_122002_Thick 0.8938886
0114a_1 20210313_122002_Thick 0.53247666
0114a_1 20210313_122002_Thick 0.9988619
0114a_1 20210313_122002_Thick 0.8373671
0114a_1 20210313_122002_Thick 0.67520344
0114a_1 20210313_122002_Thick 0.99504423
0114a_1 20210313_122002_Thick 0.66134864
0114a_1 20210313_122002_Thick 0.9999033
0114a_1 20210313_122002_Thick 0.98907137
0114a_1 20210313_122002_Thick 0.9998362
0114a_1 20210313_122002_Thick 0.9956806
0114a_1 20210313_122002_Thick 0.9663783
0114a_1 20210313_122002_Thick 0.96465266
0114a_1 20210313_122002_Thick 0.9940789
0114a_1 20210313_122002_Thick 0.95208204
0114a_1 20210313_122002_Thick 0.98822546
0114a_1 20210313_122002_Thick 0.9937976
0114a_1 20210313_122002_Thick 0.8544593
0114a_1 20210313_122002_Thick 0.99884015
0114a_1 20210313_122002_Thick 0.99753004
0114a_1 20210313_122002_Thick 0.9999747
0114a_1 20210313_122002_Thick 0.985776
0114a_1 20210313_122002_Thick 0.99516845
0114a_1 20210313_122002_Thick 0.9630974
0114a_1 20210313_122002_Thick 0.9923143
0114a_1 20210313_122002_Thick 0.99936455
0114a_1 20210313_122002_Thick 0.91807806
0114a_1 20210313_122002_Thick 0.997701
0114a_1 20210313_122002_Thick 0.9967918
0114a_1 20210313_122002_Thick 0.99882895
0114a_1 20210313_122002_Thick 0.95679235
0114a_1 20210313_122002_Thick 0.79893166
0114a_1 20210313_122002_Thick 0.9998975
0114a_1 20210313_122002_Thick 0.9999932
0114a_1 20210313_122002_Thick 0.9454192
0114a_1 20210313_122002_Thick 0.9921017
0114a_1 20210313_122002_Thick 0.9437152
0114a_1 20210313_122002_Thick 0.9897398
0114a_1 20210313_122002_Thick 0.9988527
0114a_1 20210313_122002_Thick 0.751959
0114a_1 20210313_122002_Thick 0.9597203
0114a_1 20210313_122002_Thick 0.9717311
0114a_1 20210313_122002_Thick 0.95311403
0114a_1 20210313_122002_Thick 0.640744
0114a_1 20210313_122002_Thick 0.9314244
0114a_1 20210313_122002_Thick 0.9987639
0114a_1 20210313_122002_Thick 0.998052
0114a_1 20210313_122002_Thick 0.6285823
0114a_1 20210313_122002_Thick 0.9954774
0114a_1 20210313_122002_Thick 0.76333755
0114a_1 20210313_122002_Thick 0.7654067
0114a_1 20210313_122002_Thick 0.98697054
0114a_1 20210313_122002_Thick 0.9954556
0114a_1 20210313_122002_Thick 0.9311191
0114a_1 20210313_122002_Thick 0.7167673
0114a_1 20210313_122002_Thick 0.99563843
0114a_1 20210313_122002_Thick 0.92659783
0114a_1 20210313_122002_Thick 0.9961034
0114a_1 20210313_122002_Thick 0.9991968
0114a_1 20210313_122002_Thick 0.943259
0114a_1 20210313_122002_Thick 0.9990139
0114a_1 20210313_122002_Thick 0.97497725
0114a_1 20210313_122002_Thick 0.9884604
0114a_1 20210313_122002_Thick 0.99999297
0114a_1 20210313_122002_Thick 0.99833894
0114a_1 20210313_122002_Thick 0.912539
0114a_1 20210313_122002_Thick 0.8376333
0114a_1 20210313_122002_Thick 0.58320326
0114a_1 20210313_122002_Thick 0.5009543
0114a_1 20210313_122002_Thick 0.5706121
0114a_1 20210313_122002_Thick 0.83864546
0114a_1 20210313_122002_Thick 0.80381274
0114a_1 20210313_122002_Thick 0.8701229
0114a_1 20210313_122002_Thick 0.72838324
0114a_1 20210313_122002_Thick 0.9984042
0114a_1 20210313_122002_Thick 0.88065726
0114a_1 20210313_122344_Thick 0.88923246
0114a_1 20210313_122344_Thick 0.5342057
0114a_1 20210313_122344_Thick 0.9100742
0114a_1 20210313_122344_Thick 0.92627627
0114a_1 20210313_122344_Thick 0.6278514
0114a_1 20210313_122344_Thick 0.5419622
0114a_1 20210313_122344_Thick 0.5839513
0114a_1 20210313_122344_Thick 0.93231195
0114a_1 20210313_122344_Thick 0.6098144
0114a_1 20210313_122344_Thick 0.72784585
0114a_1 20210313_122344_Thick 0.94344294
0114a_1 20210313_122344_Thick 0.7010156
0114a_1 20210313_122344_Thick 0.6458461
0114a_1 20210313_122344_Thick 0.5200502
0114a_1 20210313_122344_Thick 0.6043189
0114a_1 20210313_122344_Thick 0.52762514
0114a_1 20210313_122344_Thick 0.51944405
0114a_1 20210313_122344_Thick 0.9987477
0114a_1 20210313_122344_Thick 0.85532844
0114a_1 20210313_122344_Thick 0.6833889
0114a_1 20210313_122344_Thick 0.8986095
0114a_1 20210313_122344_Thick 0.9407451
0114a_1 20210313_122344_Thick 0.80936056
0114a_1 20210313_122344_Thick 0.7225172
0114a_1 20210313_122344_Thick 0.89060193
0114a_1 20210313_122344_Thick 0.71781445
0114a_1 20210313_122344_Thick 0.9869148
0114a_1 20210313_122344_Thick 0.77765656
0114a_1 20210313_122344_Thick 0.5659674
0114a_1 20210313_122344_Thick 0.56412673
0114a_1 20210313_122344_Thick 0.74052227
0114a_1 20210313_122344_Thick 0.9818704
0114a_1 20210313_122344_Thick 0.9578911
0114a_1 20210313_122344_Thick 0.78682184
0114a_1 20210313_122344_Thick 0.99794096
0114a_1 20210313_122344_Thick 0.8429839
0114a_1 20210313_122344_Thick 0.6505314
0114a_1 20210313_122344_Thick 0.58441967
0114a_1 20210313_122344_Thick 0.9985393
0114a_1 20210313_122344_Thick 0.91168255
0114a_1 20210313_122344_Thick 0.79971
0114a_1 20210313_122344_Thick 0.6842749
0114a_1 20210313_122344_Thick 0.87930876
0114a_1 20210313_122344_Thick 0.8814664
0114a_1 20210313_122344_Thick 0.80404884
0114a_1 20210313_122344_Thick 0.6626735
0114a_1 20210313_122344_Thick 0.86855084
0114a_1 20210313_122344_Thick 0.5144793
0114a_1 20210313_122344_Thick 0.50468177
0114a_1 20210313_122344_Thick 0.88641125
0114a_1 20210313_122344_Thick 0.5369531
0114a_1 20210313_122344_Thick 0.9888658
0114a_1 20210313_122344_Thick 0.9686216
0114a_1 20210313_122344_Thick 0.9946068
0114a_1 20210313_122344_Thick 0.9244589
0114a_1 20210313_122344_Thick 0.6018692
0114a_1 20210313_122344_Thick 0.90725434
0114a_1 20210313_122344_Thick 0.6674835
0114a_1 20210313_122344_Thick 0.85531944
0114a_1 20210313_122344_Thick 0.99925023
0114a_1 20210313_122344_Thick 0.8967095
0114a_1 20210313_122344_Thick 0.7436298
0114a_1 20210313_122344_Thick 0.59364825
0114a_1 20210313_122344_Thick 0.8395004
0114a_1 20210313_122344_Thick 0.86292624
0114a_1 20210313_122344_Thick 0.76413447
0114a_1 20210313_122344_Thick 0.9826921
0114a_1 20210313_122344_Thick 0.52073294
0114a_1 20210313_122344_Thick 0.924698
0114a_1 20210313_121252_Thick 0.9371062
0114a_1 20210313_121252_Thick 0.93341875
0114a_1 20210313_121252_Thick 0.95326
0114a_1 20210313_121252_Thick 0.70416784
0114a_1 20210313_121252_Thick 0.8257593
0114a_1 20210313_121252_Thick 0.5981682
0114a_1 20210313_121252_Thick 0.72817576
0114a_1 20210313_121252_Thick 0.739591
0114a_1 20210313_121252_Thick 0.8041182
0114a_1 20210313_121252_Thick 0.51960766
0114a_1 20210313_121252_Thick 0.985173
0114a_1 20210313_121252_Thick 0.84733355
0114a_1 20210313_121252_Thick 0.9963857
0114a_1 20210313_121252_Thick 0.66122884
0114a_1 20210313_121252_Thick 0.5917427
0114a_1 20210313_121252_Thick 0.62772644
0114a_1 20210313_121252_Thick 0.83883566
0114a_1 20210313_121252_Thick 0.8160579
0114a_1 20210313_121252_Thick 0.95725536
0114a_1 20210313_121252_Thick 0.95414716
0114a_1 20210313_121252_Thick 0.9381093
0114a_1 20210313_121252_Thick 0.99130404
0114a_1 20210313_121252_Thick 0.7071638
0114a_1 20210313_121252_Thick 0.9812806
0114a_1 20210313_121252_Thick 0.9509342
0114a_1 20210313_121252_Thick 0.65450823
0114a_1 20210313_121252_Thick 0.5420054
0114a_1 20210313_121252_Thick 0.8780238
0114a_1 20210313_121252_Thick 0.74060047
0114a_1 20210313_121252_Thick 0.8442869
0114a_1 20210313_121252_Thick 0.997914
0114a_1 20210313_121252_Thick 0.57885283
0114a_1 20210313_121252_Thick 0.5894473
0114a_1 20210313_121252_Thick 0.6252612
0114a_1 20210313_121252_Thick 0.86392933
0114a_1 20210313_121252_Thick 0.5922586
0114a_1 20210313_121252_Thick 0.84975374
0114a_1 20210313_121252_Thick 0.62394756
0114a_1 20210313_121252_Thick 0.97559774
0114a_1 20210313_122458_Thick 0.97844267
0114a_1 20210313_122458_Thick 0.5609601
0114a_1 20210313_122458_Thick 0.56730574
0114a_1 20210313_122458_Thick 0.7878899
0114a_1 20210313_122458_Thick 0.9925047
0114a_1 20210313_122458_Thick 0.72051626
0114a_1 20210313_122458_Thick 0.6238436
0114a_1 20210313_122458_Thick 0.71649235
0114a_1 20210313_122458_Thick 0.99324024
0114a_1 20210313_122458_Thick 0.8324758
0114a_1 20210313_122458_Thick 0.9847231
0114a_1 20210313_122458_Thick 0.97199494
0114a_1 20210313_122458_Thick 0.716713
0114a_1 20210313_122458_Thick 0.98702025
0114a_1 20210313_122458_Thick 0.91001815
0114a_1 20210313_122458_Thick 0.8569149
0114a_1 20210313_122458_Thick 0.9947955
0114a_1 20210313_122458_Thick 0.9519741
0114a_1 20210313_122458_Thick 0.79688025
0114a_1 20210313_122458_Thick 0.98136604
0114a_1 20210313_122458_Thick 0.61414933
0114a_1 20210313_122458_Thick 0.9558447
0114a_1 20210313_122458_Thick 0.9367664
0114a_1 20210313_122458_Thick 0.71696347
0114a_1 20210313_122458_Thick 0.94602925
0114a_1 20210313_122458_Thick 0.9445683
0114a_1 20210313_122458_Thick 0.82359576
0114a_1 20210313_122458_Thick 0.6245626
0114a_1 20210313_122458_Thick 0.73981416
0114a_1 20210313_122458_Thick 0.9667191
0114a_1 20210313_122458_Thick 0.8197402
0114a_1 20210313_122458_Thick 0.98883086
0114a_1 20210313_122458_Thick 0.7301234
0114a_1 20210313_122458_Thick 0.9995784
0114a_1 20210313_122458_Thick 0.9207909
0114a_1 20210313_122458_Thick 0.8980629
0114a_1 20210313_122458_Thick 0.9624862
0114a_1 20210313_122458_Thick 0.7911104
0114a_1 20210313_122458_Thick 0.89270186
0114a_1 20210313_122458_Thick 0.6363645
0114a_1 20210313_122458_Thick 0.9484631
0114a_1 20210313_122458_Thick 0.94757485
0114a_1 20210313_122458_Thick 0.99559337
0114a_1 20210313_122458_Thick 0.9236852
0114a_1 20210313_122458_Thick 0.98778987
0114a_1 20210313_122458_Thick 0.63757676
0114a_1 20210313_122458_Thick 0.9864378
0114a_1 20210313_122458_Thick 0.98211366
0114a_1 20210313_122458_Thick 0.9969381
0114a_1 20210313_122458_Thick 0.9664724
0114a_1 20210313_122458_Thick 0.6463762
0114a_1 20210313_122458_Thick 0.6391984
0114a_1 20210313_122458_Thick 0.67236805
0114a_1 20210313_122458_Thick 0.8200913
0114a_1 20210313_122458_Thick 0.7372869
0114a_1 20210313_122458_Thick 0.66046685
0114a_1 20210313_122458_Thick 0.9997222
0114a_1 20210313_122458_Thick 0.73792607
0114a_1 20210313_122458_Thick 0.6208096
0114a_1 20210313_122458_Thick 0.9874679
0114a_1 20210313_122141_Thick 0.8245412
0114a_1 20210313_122141_Thick 0.64936084
0114a_1 20210313_122141_Thick 0.65818524
0114a_1 20210313_122141_Thick 0.6781945
0114a_1 20210313_122141_Thick 0.9448666
0114a_1 20210313_122141_Thick 0.9784128
0114a_1 20210313_122141_Thick 0.9881516
0114a_1 20210313_122141_Thick 0.63419545
0114a_1 20210313_122141_Thick 0.52826685
0114a_1 20210313_122141_Thick 0.73153824
0114a_1 20210313_122141_Thick 0.5064255
0114a_1 20210313_122141_Thick 0.92265433
0114a_1 20210313_122141_Thick 0.8675671
0114a_1 20210313_122141_Thick 0.59266186
0114a_1 20210313_122141_Thick 0.5536156
0114a_1 20210313_122141_Thick 0.7204078
0114a_1 20210313_122141_Thick 0.9863934
0114a_1 20210313_122141_Thick 0.91055506
0114a_1 20210313_122141_Thick 0.98467547
0114a_1 20210313_122141_Thick 0.98558784
0114a_1 20210313_122141_Thick 0.9776619
0114a_1 20210313_122141_Thick 0.95832515
0114a_1 20210313_122141_Thick 0.858818
0114a_1 20210313_122141_Thick 0.97947055
0114a_1 20210313_122141_Thick 0.96363825
0114a_1 20210313_122141_Thick 0.998473
0114a_1 20210313_122141_Thick 0.54377943
0114a_1 20210313_122141_Thick 0.7507791
0114a_1 20210313_122141_Thick 0.7650267
0114a_1 20210313_122141_Thick 0.9440351
0114a_1 20210313_122141_Thick 0.766548
0114a_1 20210313_122141_Thick 0.99980384
0114a_1 20210313_122141_Thick 0.9059964
0114a_1 20210313_122141_Thick 0.8735787
0114a_1 20210313_122141_Thick 0.999443
0114a_1 20210313_122141_Thick 0.8429821
0114a_1 20210313_122141_Thick 0.9942162
0114a_1 20210313_122141_Thick 0.710753
0114a_1 20210313_122141_Thick 0.59191614
0114a_1 20210313_122141_Thick 0.93011945
0114a_1 20210313_122141_Thick 0.9830185
0114a_1 20210313_122141_Thick 0.9797473
0114a_1 20210313_122141_Thick 0.5943872
0114a_1 20210313_122141_Thick 0.77293783
0114a_1 20210313_122141_Thick 0.9093957
0114a_1 20210313_122141_Thick 0.99923277
0114a_1 20210313_122141_Thick 0.7896413
0114a_1 20210313_122141_Thick 0.9919619
0114a_1 20210313_122141_Thick 0.83076346
0114a_1 20210313_122141_Thick 0.59597576
0114a_1 20210313_122141_Thick 0.71421075
0114a_1 20210313_122141_Thick 0.7433946
0114a_1 20210313_122141_Thick 0.7309263
0114a_1 20210313_122141_Thick 0.97785574
0114a_1 20210313_122141_Thick 0.605553
0114a_1 20210313_122141_Thick 0.97754955
0114a_1 20210313_122141_Thick 0.57932174
0114a_1 20210313_122141_Thick 0.69144195
0114a_1 20210313_122141_Thick 0.78876966
0114a_1 20210313_122141_Thick 0.98312944
0114a_1 20210313_122141_Thick 0.52339864
0114a_1 20210313_122141_Thick 0.9988399
0114a_1 20210313_122141_Thick 0.84847033
0114a_1 20210313_122141_Thick 0.7424435
0114a_1 20210313_122141_Thick 0.8169435
0114a_1 20210313_122141_Thick 0.5736402
0114a_1 20210313_122141_Thick 0.8584088
0114a_1 20210313_122141_Thick 0.8890028
0114a_1 20210313_122141_Thick 0.76781905
0114a_1 20210313_122141_Thick 0.9972805
0114a_1 20210313_122141_Thick 0.68976796
0114a_1 20210313_122141_Thick 0.9876287
0114a_1 20210313_122141_Thick 0.63860327
0114a_1 20210313_122141_Thick 0.81577444
0114a_1 20210313_122141_Thick 0.5379639
0114a_1 20210313_122141_Thick 0.92268914
0114a_1 20210313_122407_Thick 0.83760554
0114a_1 20210313_122407_Thick 0.6753767
0114a_1 20210313_122407_Thick 0.638411
0114a_1 20210313_122407_Thick 0.99125636
0114a_1 20210313_122407_Thick 0.68657935
0114a_1 20210313_122407_Thick 0.7291842
0114a_1 20210313_122407_Thick 0.90485173
0114a_1 20210313_122407_Thick 0.5062146
0114a_1 20210313_122407_Thick 0.79217356
0114a_1 20210313_122407_Thick 0.80302906
0114a_1 20210313_122407_Thick 0.5428044
0114a_1 20210313_122407_Thick 0.97638685
0114a_1 20210313_122407_Thick 0.93415123
0114a_1 20210313_122407_Thick 0.60500777
0114a_1 20210313_122407_Thick 0.98356116
0114a_1 20210313_122407_Thick 0.6045382
0114a_1 20210313_122407_Thick 0.78652805
0114a_1 20210313_122407_Thick 0.5065458
0114a_1 20210313_122407_Thick 0.5727609
0114a_1 20210313_122407_Thick 0.96602315
0114a_1 20210313_122407_Thick 0.6156127
0114a_1 20210313_122407_Thick 0.8276745
0114a_1 20210313_122407_Thick 0.99616146
0114a_1 20210313_122407_Thick 0.54951847
0114a_1 20210313_122407_Thick 0.9480697
0114a_1 20210313_122407_Thick 0.9301605
0114a_1 20210313_122407_Thick 0.97920483
0114a_1 20210313_122407_Thick 0.87532544
0114a_1 20210313_122407_Thick 0.95830333
0114a_1 20210313_122407_Thick 0.7389972
0114a_1 20210313_122407_Thick 0.69010586
0114a_1 20210313_122407_Thick 0.7672588
0114a_1 20210313_122407_Thick 0.92649907
0114a_1 20210313_122407_Thick 0.76858056
0114a_1 20210313_122407_Thick 0.9731173
0114a_1 20210313_122407_Thick 0.68960464
0114a_1 20210313_122407_Thick 0.6658473
0114a_1 20210313_122407_Thick 0.9185078
0114a_1 20210313_122407_Thick 0.5931342
0114a_1 20210313_122407_Thick 0.96817154
0114a_1 20210313_122407_Thick 0.51436615
0114a_1 20210313_122407_Thick 0.9110356
0114a_1 20210313_121214_Thick 0.65100324
0114a_1 20210313_121214_Thick 0.933731
0114a_1 20210313_121214_Thick 0.761712
0114a_1 20210313_121214_Thick 0.9280381
0114a_1 20210313_121214_Thick 0.6707208
0114a_1 20210313_121214_Thick 0.94200236
0114a_1 20210313_121214_Thick 0.58626485
0114a_1 20210313_121214_Thick 0.99567115
0114a_1 20210313_121214_Thick 0.66118133
0114a_1 20210313_121214_Thick 0.9501578
0114a_1 20210313_121214_Thick 0.86229825
0114a_1 20210313_121214_Thick 0.82651275
0114a_1 20210313_121214_Thick 0.74801576
0114a_1 20210313_121214_Thick 0.8380987
0114a_1 20210313_121214_Thick 0.7919922
0114a_1 20210313_121214_Thick 0.9981852
0114a_1 20210313_121214_Thick 0.86134243
0114a_1 20210313_121214_Thick 0.9331992
0114a_1 20210313_121214_Thick 0.6423014
0114a_1 20210313_121214_Thick 0.8136286
0114a_1 20210313_121214_Thick 0.99941766
0114a_1 20210313_121214_Thick 0.7230831
0114a_1 20210313_121214_Thick 0.91974795
0114a_1 20210313_121214_Thick 0.6260991
0114a_1 20210313_121214_Thick 0.9052309
0114a_1 20210313_121214_Thick 0.9694679
0114a_1 20210313_121214_Thick 0.8913966
0114a_1 20210313_121214_Thick 0.78484714
0114a_1 20210313_121214_Thick 0.946853
0114a_1 20210313_121214_Thick 0.74125135
0114a_1 20210313_121214_Thick 0.78952926
0114a_1 20210313_121214_Thick 0.78213483
0114a_1 20210313_121214_Thick 0.8352995
0114a_1 20210313_121214_Thick 0.9903404
0114a_1 20210313_121214_Thick 0.6445071
0114a_1 20210313_121214_Thick 0.5480226
0114a_1 20210313_121214_Thick 0.937109
0114a_1 20210313_121214_Thick 0.928673
0114a_1 20210313_121214_Thick 0.5078666
0114a_1 20210313_121718_Thick 0.70434105
0114a_1 20210313_121718_Thick 0.67333984
0114a_1 20210313_121718_Thick 0.53256726
0114a_1 20210313_121718_Thick 0.9158954
0114a_1 20210313_121718_Thick 0.9857167
0114a_1 20210313_121718_Thick 0.9064786
0114a_1 20210313_121718_Thick 0.5877099
0114a_1 20210313_121718_Thick 0.66792697
0114a_1 20210313_121718_Thick 0.70460826
0114a_1 20210313_121718_Thick 0.9099141
0114a_1 20210313_121718_Thick 0.97617584
0114a_1 20210313_121718_Thick 0.5475693
0114a_1 20210313_121718_Thick 0.51405585
0114a_1 20210313_121718_Thick 0.5739953
0114a_1 20210313_121718_Thick 0.5440649
0114a_1 20210313_121718_Thick 0.688009
0114a_1 20210313_121718_Thick 0.5321994
0114a_1 20210313_121718_Thick 0.83939373
0114a_1 20210313_121718_Thick 0.95301884
0114a_1 20210313_121718_Thick 0.9526507
0114a_1 20210313_122525_Thick 0.60467577
0114a_1 20210313_122525_Thick 0.74302155
0114a_1 20210313_122525_Thick 0.93464947
0114a_1 20210313_122525_Thick 0.8683548
0114a_1 20210313_122525_Thick 0.7034411
0114a_1 20210313_122525_Thick 0.5474224
0114a_1 20210313_122525_Thick 0.8211475
0114a_1 20210313_122525_Thick 0.90068084
0114a_1 20210313_122525_Thick 0.9750392
0114a_1 20210313_122525_Thick 0.74997175
0114a_1 20210313_122525_Thick 0.9918607
0114a_1 20210313_122525_Thick 0.9118504
0114a_1 20210313_122525_Thick 0.7406617
0114a_1 20210313_122525_Thick 0.8021776
0114a_1 20210313_122525_Thick 0.8471859
0114a_1 20210313_122525_Thick 0.7910529
0114a_1 20210313_122525_Thick 0.9981211
0114a_1 20210313_122525_Thick 0.98586047
0114a_1 20210313_122525_Thick 0.9954423
0114a_1 20210313_122525_Thick 0.9999559
0114a_1 20210313_122525_Thick 0.9383727
0114a_1 20210313_122525_Thick 0.79211986
0114a_1 20210313_122525_Thick 0.9888631
0114a_1 20210313_122525_Thick 0.8494951
0114a_1 20210313_122525_Thick 0.96482855
0114a_1 20210313_122525_Thick 0.82050544
0114a_1 20210313_122525_Thick 0.64798754
0114a_1 20210313_122525_Thick 0.96253276
0114a_1 20210313_122525_Thick 0.8747618
0114a_1 20210313_122525_Thick 0.9523655
0114a_1 20210313_122525_Thick 0.9909741
0114a_1 20210313_122525_Thick 0.9270486
0114a_1 20210313_122525_Thick 0.9930962
0114a_1 20210313_122525_Thick 0.92970973
0114a_1 20210313_122525_Thick 0.8682549
0114a_1 20210313_122525_Thick 0.577755
0114a_1 20210313_122525_Thick 0.970423
0114a_1 20210313_122525_Thick 0.78867114
0114a_1 20210313_122525_Thick 0.99199474
0114a_1 20210313_122525_Thick 0.80669886
0114a_1 20210313_122525_Thick 0.99328136
0114a_1 20210313_122525_Thick 0.97930336
0114a_1 20210313_122525_Thick 0.99904484
0114a_1 20210313_122525_Thick 0.52196527
0114a_1 20210313_122525_Thick 0.9434432
0114a_1 20210313_122525_Thick 0.9609189
0114a_1 20210313_122525_Thick 0.98461574
0114a_1 20210313_122525_Thick 0.60599273
0114a_1 20210313_122525_Thick 0.95747316
0114a_1 20210313_122525_Thick 0.7158968
0114a_1 20210313_122525_Thick 0.93407875
0114a_1 20210313_122525_Thick 0.9263567
0114a_1 20210313_122525_Thick 0.9265782
0114a_1 20210313_122525_Thick 0.79563254
0114a_1 20210313_122525_Thick 0.87393224
0114a_1 20210313_122525_Thick 0.92700845
0114a_1 20210313_122525_Thick 0.6936505
0114a_1 20210313_122525_Thick 0.8008031
0114a_1 20210313_122525_Thick 0.9566585
0114a_1 20210313_122525_Thick 0.9930514
0114a_1 20210313_122525_Thick 0.99963677
0114a_1 20210313_122525_Thick 0.9178501
0114a_1 20210313_122525_Thick 0.5643273
0114a_1 20210313_122525_Thick 0.970997
0114a_1 20210313_122525_Thick 0.97392774
0114a_1 20210313_122525_Thick 0.770895
0114a_1 20210313_122525_Thick 0.62739307
0114a_1 20210313_122525_Thick 0.58298975
0114a_1 20210313_122525_Thick 0.66965276
0114a_1 20210313_122525_Thick 0.9823171
0114a_1 20210313_122525_Thick 0.8439495
0114a_1 20210313_122525_Thick 0.9201725
0114a_1 20210313_122525_Thick 0.9690553
0114a_1 20210313_122525_Thick 0.7697991
0114a_1 20210313_122525_Thick 0.885655
0114a_1 20210313_122525_Thick 0.9723182
0114a_1 20210313_122525_Thick 0.7700211
0114a_1 20210313_122525_Thick 0.5390572
0114a_1 20210313_121333_Thick 0.84119284
0114a_1 20210313_121333_Thick 0.80446994
0114a_1 20210313_121333_Thick 0.985182
0114a_1 20210313_121333_Thick 0.92885506
0114a_1 20210313_121333_Thick 0.84247315
0114a_1 20210313_121333_Thick 0.89091635
0114a_1 20210313_121333_Thick 0.97629106
0114a_1 20210313_121333_Thick 0.81202775
0114a_1 20210313_121333_Thick 0.8112526
0114a_1 20210313_121333_Thick 0.99603254
0114a_1 20210313_121333_Thick 0.9287561
0114a_1 20210313_121333_Thick 0.62212133
0114a_1 20210313_121333_Thick 0.91245294
0114a_1 20210313_121333_Thick 0.9546397
0114a_1 20210313_121333_Thick 0.69976187
0114a_1 20210313_121333_Thick 0.99413
0114a_1 20210313_121333_Thick 0.7476958
0114a_1 20210313_121333_Thick 0.5575997
0114a_1 20210313_121333_Thick 0.8996628
0114a_1 20210313_121333_Thick 0.7167357
0114a_1 20210313_121333_Thick 0.9780952
0114a_1 20210313_121333_Thick 0.7424612
0114a_1 20210313_121333_Thick 0.67691356
0114a_1 20210313_121333_Thick 0.7103276
0114a_1 20210313_121333_Thick 0.69132847
0114a_1 20210313_121333_Thick 0.9550365
0114a_1 20210313_121333_Thick 0.53677917
0114a_1 20210313_121333_Thick 0.98095644
0114a_1 20210313_121333_Thick 0.7637629
0114a_1 20210313_121333_Thick 0.6540912
0114a_1 20210313_121333_Thick 0.5392415
0114a_1 20210313_121333_Thick 0.50347143
0114a_1 20210313_121333_Thick 0.9244725
0114a_1 20210313_121333_Thick 0.84510213
0114a_1 20210313_121333_Thick 0.89520776
0114a_1 20210313_121333_Thick 0.5259966
0114a_1 20210313_121333_Thick 0.64472544
0114a_1 20210313_121050_Thick 0.9978867
0114a_1 20210313_121050_Thick 0.98730683
0114a_1 20210313_121050_Thick 0.5697774
0114a_1 20210313_121050_Thick 0.5369304
0114a_1 20210313_121050_Thick 0.7897145
0114a_1 20210313_121050_Thick 0.9832998
0114a_1 20210313_121050_Thick 0.7309578
0114a_1 20210313_121050_Thick 0.86889374
0114a_1 20210313_121050_Thick 0.7192256
0114a_1 20210313_121050_Thick 0.99131507
0114a_1 20210313_121050_Thick 0.98607904
0114a_1 20210313_121050_Thick 0.9955916
0114a_1 20210313_121050_Thick 0.9551125
0114a_1 20210313_121050_Thick 0.57434994
0114a_1 20210313_121050_Thick 0.96872777
0114a_1 20210313_121050_Thick 0.81253254
0114a_1 20210313_121050_Thick 0.91383064
0114a_1 20210313_121050_Thick 0.95085704
0114a_1 20210313_121050_Thick 0.9901693
0114a_1 20210313_121050_Thick 0.6452446
0114a_1 20210313_121050_Thick 0.959788
0114a_1 20210313_121050_Thick 0.825128
0114a_1 20210313_121050_Thick 0.96466243
0114a_1 20210313_121050_Thick 0.7080671
0114a_1 20210313_121050_Thick 0.91827434
0114a_1 20210313_121050_Thick 0.9893884
0114a_1 20210313_121050_Thick 0.918724
0114a_1 20210313_121050_Thick 0.99138606
0114a_1 20210313_121050_Thick 0.8748305
0114a_1 20210313_121050_Thick 0.72919226
0114a_1 20210313_121050_Thick 0.97607136
0114a_1 20210313_121050_Thick 0.77075565
0114a_1 20210313_121050_Thick 0.54953444
0114a_1 20210313_121050_Thick 0.7514892
0114a_1 20210313_121050_Thick 0.83971566
0114a_1 20210313_121050_Thick 0.7056475
0114a_1 20210313_121050_Thick 0.89074606
0114a_1 20210313_121050_Thick 0.91048354
0114a_1 20210313_121050_Thick 0.9995035
0114a_1 20210313_121050_Thick 0.96041065
0114a_1 20210313_121050_Thick 0.97598356
0114a_1 20210313_121050_Thick 0.9247699
0114a_1 20210313_121050_Thick 0.9367247
0114a_1 20210313_121050_Thick 0.9566398
0114a_1 20210313_121050_Thick 0.62455267
0114a_1 20210313_121050_Thick 0.895051
0114a_1 20210313_121050_Thick 0.61958337
0114a_1 20210313_121050_Thick 0.87793607
0114a_1 20210313_121050_Thick 0.62281597
0114a_1 20210313_121050_Thick 0.5027994
0114a_1 20210313_121050_Thick 0.9391892
0114a_1 20210313_121050_Thick 0.58772665
0114a_1 20210313_121050_Thick 0.9997155
0114a_1 20210313_121050_Thick 0.5955306
0114a_1 20210313_121050_Thick 0.57729006
0114a_1 20210313_121050_Thick 0.99018246
0114a_1 20210313_121050_Thick 0.75488037
0114a_1 20210313_121050_Thick 0.98371327
0114a_1 20210313_121740_Thick 0.6298218
0114a_1 20210313_121740_Thick 0.68686074
0114a_1 20210313_121740_Thick 0.6376937
0114a_1 20210313_121740_Thick 0.828224
0114a_1 20210313_121740_Thick 0.73860466
0114a_1 20210313_121740_Thick 0.63458884
0114a_1 20210313_121740_Thick 0.5256426
0114a_1 20210313_121740_Thick 0.5156885
0114a_1 20210313_121740_Thick 0.6241212
0114a_1 20210313_121740_Thick 0.7579853
0114a_1 20210313_121740_Thick 0.5177376
0114a_1 20210313_121740_Thick 0.783514
0114a_1 20210313_121740_Thick 0.6472756
0114a_1 20210313_121740_Thick 0.59916836
0114a_1 20210313_121740_Thick 0.8865554
0114a_1 20210313_121740_Thick 0.8085765
0116a_1 20210313_123136_Thick 0.9952035
0116a_1 20210313_123447_Thick 0.6341695
0116a_1 20210313_123447_Thick 0.53680784
0116a_1 20210313_123945_Thick 0.8645049
0116a_1 20210313_123945_Thick 0.99662614
0116a_1 20210313_123945_Thick 0.93755525
0116a_1 20210313_123655_Thick 0.73188573
0116a_1 20210313_123655_Thick 0.9625889
0116a_1 20210313_123601_Thick 0.9898751
0116a_1 20210313_124052_Thick 0.97728854
0116a_1 20210313_123741_Thick 0.9947724
0116a_1 20210313_123741_Thick 0.5571178
0116a_1 20210313_123741_Thick 0.99429816
0116a_1 20210313_123741_Thick 0.78351617
0116a_1 20210313_123220_Thick 0.91225827
0116a_1 20210313_123509_Thick 0.8166571
0116a_1 20210313_123509_Thick 0.75098604
0116a_1 20210313_123531_Thick 0.8350202
0116a_1 20210313_123921_Thick 0.66578823
0116a_1 20210313_123921_Thick 0.85683596
0116a_1 20210313_123422_Thick 0.9591457
0116a_1 20210313_123422_Thick 0.6353342
0116a_1 20210313_123422_Thick 0.9798452
0116a_1 20210313_123422_Thick 0.6360017
0116a_1 20210313_123832_Thick 0.54481137
0116a_1 20210313_123832_Thick 0.9713237
0116a_1 20210313_123832_Thick 0.99681336
0116a_1 20210313_123832_Thick 0.61158043
0116a_1 20210313_123832_Thick 0.9964456
0116a_1 20210313_123304_Thick 0.9440127
0116a_1 20210313_123304_Thick 0.9956156
0116a_1 20210313_123114_Thick 0.68311876
0116a_1 20210313_123114_Thick 0.64868474
0116a_1 20210313_123241_Thick 0.89936256
0116a_1 20210313_123241_Thick 0.9999162
0116a_1 20210313_123241_Thick 0.9788978
0116a_1 20210313_123628_Thick 0.9539871
0116a_1 20210313_123628_Thick 0.678663
0116a_1 20210313_123628_Thick 0.72102475
0116a_1 20210313_124125_Thick 0.9324914
0116a_1 20210313_124125_Thick 0.5247212
0116a_1 20210313_124125_Thick 0.999476
0118a_1 20210313_125538_Thick 0.7270389
0118a_1 20210313_125538_Thick 0.7514721
0118a_1 20210313_125538_Thick 0.5248539
0118a_1 20210313_125538_Thick 0.89835286
0118a_1 20210313_125538_Thick 0.55180955
0118a_1 20210313_125538_Thick 0.6126119
0118a_1 20210313_124946_Thick 0.95357233
0118a_1 20210313_124946_Thick 0.9999702
0118a_1 20210313_124946_Thick 0.98429596
0118a_1 20210313_124946_Thick 0.95919913
0118a_1 20210313_124946_Thick 0.89534557
0118a_1 20210313_125215_Thick 0.8781269
0118a_1 20210313_125512_Thick 0.95167536
0118a_1 20210313_125100_Thick 0.8710901
0118a_1 20210313_125100_Thick 0.96394414
0118a_1 20210313_125100_Thick 0.999708
0118a_1 20210313_125100_Thick 0.9882062
0118a_1 20210313_125100_Thick 0.994003
0118a_1 20210313_125100_Thick 0.95550656
0118a_1 20210313_125100_Thick 0.5814371
0118a_1 20210313_125351_Thick 0.67647356
0118a_1 20210313_125351_Thick 0.8300503
0118a_1 20210313_125351_Thick 0.6942751
0118a_1 20210313_125152_Thick 0.9954744
0118a_1 20210313_125152_Thick 0.9041126
0118a_1 20210313_125152_Thick 0.97705805
0118a_1 20210313_125152_Thick 0.7573956
0118a_1 20210313_125439_Thick 0.6523745
0118a_1 20210313_125439_Thick 0.5400739
0118a_1 20210313_125439_Thick 0.8218732
0118a_1 20210313_125439_Thick 0.9466475
0118a_1 20210313_125439_Thick 0.564315
0118a_1 20210313_125439_Thick 0.67048806
0118a_1 20210313_125327_Thick 0.564816
0118a_1 20210313_125327_Thick 0.88046694
0118a_1 20210313_125327_Thick 0.8085354
0118a_1 20210313_125327_Thick 0.75377226
0118a_1 20210313_125327_Thick 0.7027403
0118a_1 20210313_125327_Thick 0.83920455
0118a_1 20210313_125654_Thick 0.5218478
0118a_1 20210313_125654_Thick 0.61470705
0118a_1 20210313_125125_Thick 0.946244
0118a_1 20210313_125125_Thick 0.9943118
0118a_1 20210313_125125_Thick 0.9853174
0118a_1 20210313_125125_Thick 0.9993143
0118a_1 20210313_125125_Thick 0.8409986
0118a_1 20210313_125125_Thick 0.98772055
0118a_1 20210313_125125_Thick 0.99910635
0118a_1 20210313_125125_Thick 0.62016416
0118a_1 20210313_125125_Thick 0.9619963
0118a_1 20210313_125413_Thick 0.96531147
0118a_1 20210313_125413_Thick 0.99391574
0118a_1 20210313_125413_Thick 0.96253896
0118a_1 20210313_125413_Thick 0.9534081
0118a_1 20210313_125413_Thick 0.89522266
0118a_1 20210313_125413_Thick 0.9705306
0118a_1 20210313_125413_Thick 0.6897367
0118a_1 20210313_125413_Thick 0.90930086
0118a_1 20210313_125413_Thick 0.9948906
0118a_1 20210313_125413_Thick 0.77624816
0118a_1 20210313_125605_Thick 0.86020386
0118a_1 20210313_125605_Thick 0.95113075
0118a_1 20210313_125605_Thick 0.5992136
0118a_1 20210313_125039_Thick 0.97773063
0118a_1 20210313_125039_Thick 0.83911437
0118a_1 20210313_125039_Thick 0.9130103
0118a_1 20210313_125039_Thick 0.9907712
0118a_1 20210313_125039_Thick 0.6994372
0118a_1 20210313_125014_Thick 0.5341
0118a_1 20210313_125014_Thick 0.97251284
0118a_1 20210313_125304_Thick 0.68642014
0120a_1 20210313_130434_Thick 0.9995185
0120a_1 20210313_130434_Thick 0.99501073
0120a_1 20210313_130434_Thick 0.9739378
0120a_1 20210313_130434_Thick 0.5669453
0120a_1 20210313_130434_Thick 0.52767736
0120a_1 20210313_130434_Thick 0.89522105
0120a_1 20210313_130434_Thick 0.8929576
0120a_1 20210313_130434_Thick 0.5097954
0120a_1 20210313_130434_Thick 0.94818413
0120a_1 20210313_130434_Thick 0.93851703
0120a_1 20210313_130434_Thick 0.9594848
0120a_1 20210313_130434_Thick 0.98727405
0120a_1 20210313_130434_Thick 0.5502301
0120a_1 20210313_130434_Thick 0.5845084
0120a_1 20210313_130517_Thick 0.78050715
0120a_1 20210313_130517_Thick 0.91690993
0120a_1 20210313_130517_Thick 0.8171862
0120a_1 20210313_130517_Thick 0.7875052
0120a_1 20210313_130517_Thick 0.99475795
0120a_1 20210313_130517_Thick 0.8375808
0120a_1 20210313_130517_Thick 0.50758016
0120a_1 20210313_130517_Thick 0.6754416
0120a_1 20210313_130517_Thick 0.7962155
0120a_1 20210313_130517_Thick 0.8721805
0120a_1 20210313_130517_Thick 0.9411914
0120a_1 20210313_130517_Thick 0.8666092
0120a_1 20210313_130517_Thick 0.909986
0120a_1 20210313_130517_Thick 0.506902
0120a_1 20210313_130517_Thick 0.59163886
0120a_1 20210313_130517_Thick 0.983183
0120a_1 20210313_130517_Thick 0.965493
0120a_1 20210313_130144_Thick 0.7910197
0120a_1 20210313_130144_Thick 0.9237369
0120a_1 20210313_130144_Thick 0.980645
0120a_1 20210313_130144_Thick 0.92436796
0120a_1 20210313_130144_Thick 0.66800666
0120a_1 20210313_130144_Thick 0.568153
0120a_1 20210313_130456_Thick 0.99978095
0120a_1 20210313_130456_Thick 0.8087952
0120a_1 20210313_130456_Thick 0.99784386
0120a_1 20210313_130456_Thick 0.6835533
0120a_1 20210313_130456_Thick 0.5818391
0120a_1 20210313_130456_Thick 0.5793528
0120a_1 20210313_130456_Thick 0.7908735
0120a_1 20210313_130456_Thick 0.5971659
0120a_1 20210313_130456_Thick 0.9389737
0120a_1 20210313_130456_Thick 0.5919749
0120a_1 20210313_130456_Thick 0.6101959
0120a_1 20210313_130211_Thick 0.863092
0120a_1 20210313_130211_Thick 0.6172576
0120a_1 20210313_130211_Thick 0.87198526
0120a_1 20210313_130211_Thick 0.68804866
0120a_1 20210313_130211_Thick 0.8247449
0120a_1 20210313_130211_Thick 0.5048686
0120a_1 20210313_130238_Thick 0.8237073
0120a_1 20210313_130238_Thick 0.7517048
0120a_1 20210313_130238_Thick 0.7258768
0120a_1 20210313_130238_Thick 0.8345689
0120a_1 20210313_130238_Thick 0.6738922
0120a_1 20210313_130238_Thick 0.8795867
0120a_1 20210313_130238_Thick 0.9388772
0120a_1 20210313_130238_Thick 0.5206065
0120a_1 20210313_130238_Thick 0.61955816
0120a_1 20210313_130238_Thick 0.8099226
0120a_1 20210313_130238_Thick 0.7440628
0120a_1 20210313_130238_Thick 0.9000212
0120a_1 20210313_130238_Thick 0.6285912
0120a_1 20210313_130350_Thick 0.7661999
0120a_1 20210313_130350_Thick 0.5848904
0120a_1 20210313_130350_Thick 0.5901869
0120a_1 20210313_130350_Thick 0.50078326
0120a_1 20210313_130350_Thick 0.9572686
0120a_1 20210313_130350_Thick 0.9983735
0120a_1 20210313_130043_Thick 0.8626421
0120a_1 20210313_130043_Thick 0.6926958
0120a_1 20210313_130043_Thick 0.83973104
0120a_1 20210313_130043_Thick 0.83749384
0120a_1 20210313_130043_Thick 0.7990576
0120a_1 20210313_130043_Thick 0.8778565
0120a_1 20210313_130043_Thick 0.9085644
0120a_1 20210313_130043_Thick 0.9259182
0120a_1 20210313_130321_Thick 0.66395634
0120a_1 20210313_130321_Thick 0.6882696
0120a_1 20210313_130321_Thick 0.65050006
0120a_1 20210313_130321_Thick 0.88069534
0120a_1 20210313_130321_Thick 0.99746406
0120a_1 20210313_130321_Thick 0.71992415
0120a_1 20210313_130124_Thick 0.986172
0120a_1 20210313_130124_Thick 0.9954959
0120a_1 20210313_130124_Thick 0.93363637
0120a_1 20210313_130124_Thick 0.9355686
0120a_1 20210313_130124_Thick 0.55027145
0120a_1 20210313_130124_Thick 0.8242065
0120a_1 20210313_130124_Thick 0.7046537
0120a_1 20210313_130124_Thick 0.99865305
0120a_1 20210313_130124_Thick 0.88024825
0120a_1 20210313_130124_Thick 0.57535625
0120a_1 20210313_130124_Thick 0.98470926
0120a_1 20210313_130124_Thick 0.8798692
0120a_1 20210313_130124_Thick 0.84785974
0120a_1 20210313_130124_Thick 0.9907692
0120a_1 20210313_130412_Thick 0.8428224
0120a_1 20210313_130412_Thick 0.82377607
0120a_1 20210313_130412_Thick 0.67376816
0120a_1 20210313_130412_Thick 0.9495353
0120a_1 20210313_130412_Thick 0.97254544
0120a_1 20210313_130412_Thick 0.9793058
0120a_1 20210313_130412_Thick 0.8897658
0120a_1 20210313_130412_Thick 0.6267988
0120a_1 20210313_130412_Thick 0.88967204
0120a_1 20210313_130104_Thick 0.98218346
0120a_1 20210313_130104_Thick 0.99910104
0120a_1 20210313_130104_Thick 0.7215051
0120a_1 20210313_130104_Thick 0.9975624
0120a_1 20210313_130104_Thick 0.96182746
0120a_1 20210313_130104_Thick 0.80377847
0120a_1 20210313_130104_Thick 0.8578436
0120a_1 20210313_130104_Thick 0.5202707
0120a_1 20210313_130104_Thick 0.8338237
0120a_1 20210313_130104_Thick 0.9981838
0120a_1 20210313_130104_Thick 0.64062583
0120a_1 20210313_130104_Thick 0.7892575
0120a_1 20210313_130104_Thick 0.88853556
0120a_1 20210313_130104_Thick 0.8924405
0122a_1 20210313_131026_Thick 0.97321665
0122a_1 20210313_131026_Thick 0.7953771
0122a_1 20210313_131026_Thick 0.9326323
0122a_1 20210313_131026_Thick 0.9859363
0122a_1 20210313_131026_Thick 0.83991665
0122a_1 20210313_131026_Thick 0.7536238
0122a_1 20210313_131026_Thick 0.89297587
0122a_1 20210313_131026_Thick 0.63396174
0122a_1 20210313_131026_Thick 0.6228336
0122a_1 20210313_131026_Thick 0.8785618
0122a_1 20210313_131026_Thick 0.529724
0122a_1 20210313_131026_Thick 0.62801945
0122a_1 20210313_131026_Thick 0.78531694
0122a_1 20210313_131026_Thick 0.64172405
0122a_1 20210313_131026_Thick 0.57152945
0122a_1 20210313_130943_Thick 0.9281205
0122a_1 20210313_130943_Thick 0.9997546
0122a_1 20210313_130943_Thick 0.92343515
0122a_1 20210313_130943_Thick 0.7258842
0122a_1 20210313_130943_Thick 0.5337539
0122a_1 20210313_130943_Thick 0.57688326
0122a_1 20210313_130943_Thick 0.8886261
0122a_1 20210313_130943_Thick 0.6897337
0122a_1 20210313_130943_Thick 0.5974877
0122a_1 20210313_130943_Thick 0.56629616
0122a_1 20210313_131004_Thick 0.9905096
0122a_1 20210313_131004_Thick 0.9541535
0122a_1 20210313_131004_Thick 0.5257922
0122a_1 20210313_131004_Thick 0.9336731
0122a_1 20210313_131004_Thick 0.7836914
0122a_1 20210313_131004_Thick 0.758914
0122a_1 20210313_131004_Thick 0.89414924
0122a_1 20210313_131004_Thick 0.5593731
0122a_1 20210313_131004_Thick 0.98655975
0122a_1 20210313_131004_Thick 0.88868266
0122a_1 20210313_131004_Thick 0.86679286
0122a_1 20210313_131004_Thick 0.99254614
0122a_1 20210313_131004_Thick 0.7752551
0122a_1 20210313_131134_Thick 0.8044547
0122a_1 20210313_131134_Thick 0.8123536
0122a_1 20210313_131134_Thick 0.9662041
0122a_1 20210313_131134_Thick 0.97017235
0122a_1 20210313_131134_Thick 0.59775364
0122a_1 20210313_131134_Thick 0.8706681
0122a_1 20210313_131134_Thick 0.8518335
0122a_1 20210313_131134_Thick 0.79380554
0122a_1 20210313_131134_Thick 0.53296137
0122a_1 20210313_131134_Thick 0.81373596
0122a_1 20210313_131134_Thick 0.9138162
0122a_1 20210313_131134_Thick 0.91626894
0122a_1 20210313_131134_Thick 0.80234
0122a_1 20210313_131134_Thick 0.5703686
0122a_1 20210313_131113_Thick 0.99924767
0122a_1 20210313_131113_Thick 0.9360044
0122a_1 20210313_131113_Thick 0.99661225
0122a_1 20210313_131113_Thick 0.82581997
0122a_1 20210313_131113_Thick 0.99309844
0122a_1 20210313_131113_Thick 0.6211833
0122a_1 20210313_131113_Thick 0.9983553
0122a_1 20210313_131113_Thick 0.8328528
0122a_1 20210313_131113_Thick 0.86350477
0122a_1 20210313_131113_Thick 0.98894763
0122a_1 20210313_131113_Thick 0.9672747
0122a_1 20210313_131113_Thick 0.95214677
0122a_1 20210313_131113_Thick 0.99895227
0122a_1 20210313_131113_Thick 0.885222
0122a_1 20210313_131113_Thick 0.6496085
0122a_1 20210313_131113_Thick 0.9420842
0122a_1 20210313_131113_Thick 0.93851316
0122a_1 20210313_131113_Thick 0.66547745
0122a_1 20210313_131113_Thick 0.688468
0122a_1 20210313_131113_Thick 0.9057861
0122a_1 20210313_131113_Thick 0.55435425
0122a_1 20210313_131113_Thick 0.5958682
0122a_1 20210313_131219_Thick 0.85462
0122a_1 20210313_131219_Thick 0.61398596
0122a_1 20210313_131219_Thick 0.89105374
0122a_1 20210313_131219_Thick 0.6939453
0122a_1 20210313_131219_Thick 0.81428295
0122a_1 20210313_131219_Thick 0.94903183
0122a_1 20210313_131219_Thick 0.9608922
0122a_1 20210313_131238_Thick 0.93256307
0122a_1 20210313_131238_Thick 0.79078025
0122a_1 20210313_131238_Thick 0.9932185
0122a_1 20210313_131238_Thick 0.59054804
0122a_1 20210313_131238_Thick 0.82048386
0122a_1 20210313_131238_Thick 0.9810417
0122a_1 20210313_131238_Thick 0.73576045
0122a_1 20210313_131238_Thick 0.58643574
0122a_1 20210313_131238_Thick 0.6404081
0122a_1 20210313_131238_Thick 0.52009964
0122a_1 20210313_131238_Thick 0.9908263
0122a_1 20210313_131238_Thick 0.9628951
0122a_1 20210313_131238_Thick 0.51377374
0122a_1 20210313_131155_Thick 0.9991763
0122a_1 20210313_131155_Thick 0.9911351
0122a_1 20210313_131155_Thick 0.80678564
0122a_1 20210313_131155_Thick 0.969232
0122a_1 20210313_131155_Thick 0.96237576
0122a_1 20210313_131155_Thick 0.51624066
0122a_1 20210313_131155_Thick 0.97698224
0122a_1 20210313_131155_Thick 0.6531774
0122a_1 20210313_131155_Thick 0.82719356
0122a_1 20210313_131155_Thick 0.5351665
0122a_1 20210313_131155_Thick 0.51684815
0122a_1 20210313_131155_Thick 0.7450579
0122a_1 20210313_131155_Thick 0.9694186
0122a_1 20210313_131155_Thick 0.6284462
0122a_1 20210313_131155_Thick 0.7512108
0122a_1 20210313_131052_Thick 0.6454358
0122a_1 20210313_131052_Thick 0.7986289
0122a_1 20210313_131052_Thick 0.75237864
0122a_1 20210313_131052_Thick 0.96650875
0122a_1 20210313_131052_Thick 0.9285791
0122a_1 20210313_131052_Thick 0.8821791
0122a_1 20210313_131052_Thick 0.9808445
0122a_1 20210313_131052_Thick 0.9877721
0122a_1 20210313_131052_Thick 0.8793122
0122a_1 20210313_131052_Thick 0.85262024
0122a_1 20210313_131052_Thick 0.56725794
0122a_1 20210313_131052_Thick 0.9521605
0122a_1 20210313_131052_Thick 0.99938023
0128a_1 20210313_133716_Thick 0.5695566
0128a_1 20210313_133716_Thick 0.96669465
0128a_1 20210313_133500_Thick 0.54861414
0128a_1 20210313_133520_Thick 0.6381951
0132a_1 20210313_134953_Thick 0.5511289
0132a_1 20210313_134953_Thick 0.6784638
0132a_1 20210313_134953_Thick 0.5038364
0132a_1 20210313_134953_Thick 0.842413
0132a_1 20210313_144038_Thick 0.5112278
0132a_1 20210313_144038_Thick 0.9905455
0132a_1 20210313_144038_Thick 0.92985946
0132a_1 20210313_144038_Thick 0.52375644
0132a_1 20210313_135410_Thick 0.6933288
0132a_1 20210313_135410_Thick 0.5754705
0132a_1 20210313_135410_Thick 0.5003383
0132a_1 20210313_135410_Thick 0.6791913
0132a_1 20210313_135410_Thick 0.7355468
0132a_1 20210313_135410_Thick 0.51914275
0132a_1 20210313_135410_Thick 0.9902457
0132a_1 20210313_135410_Thick 0.5116621
0132a_1 20210313_143936_Thick 0.5208686
0132a_1 20210313_135036_Thick 0.53297687
0132a_1 20210313_135036_Thick 0.9249439
0132a_1 20210313_135036_Thick 0.70359457
0132a_1 20210313_135036_Thick 0.9596528
0132a_1 20210313_135036_Thick 0.92281306
0132a_1 20210313_135036_Thick 0.74920225
0132a_1 20210313_135036_Thick 0.9222119
0132a_1 20210313_135036_Thick 0.66682756
0132a_1 20210313_135036_Thick 0.8763251
0132a_1 20210313_135014_Thick 0.7192169
0132a_1 20210313_135014_Thick 0.99616504
0132a_1 20210313_135014_Thick 0.7590161
0132a_1 20210313_135014_Thick 0.5451774
0132a_1 20210313_135014_Thick 0.92604107
0132a_1 20210313_135014_Thick 0.57554036
0132a_1 20210313_144018_Thick 0.97233915
0132a_1 20210313_144018_Thick 0.76308936
0132a_1 20210313_144018_Thick 0.9168161
0132a_1 20210313_144018_Thick 0.82916915
0132a_1 20210313_144018_Thick 0.6501248
0132a_1 20210313_144018_Thick 0.7486258
0132a_1 20210313_134928_Thick 0.837928
0132a_1 20210313_134928_Thick 0.5999615
0132a_1 20210313_134928_Thick 0.99519783
0132a_1 20210313_134928_Thick 0.9988952
0132a_1 20210313_134928_Thick 0.8089117
0132a_1 20210313_134928_Thick 0.5973268
0132a_1 20210313_134928_Thick 0.95916516
0134a_1 20210313_144832_Thick 0.9141829
0134a_1 20210313_144832_Thick 0.6726576
0134a_1 20210313_144918_Thick 0.69880956
0134a_1 20210313_144918_Thick 0.83545315
0134a_1 20210313_144918_Thick 0.8200607
0134a_1 20210313_144918_Thick 0.8196947
0134a_1 20210313_144918_Thick 0.63177454
0134a_1 20210313_144918_Thick 0.5635815
0134a_1 20210313_145220_Thick 0.89529604
0134a_1 20210313_144745_Thick 0.8313941
0134a_1 20210313_144938_Thick 0.7142076
0134a_1 20210313_144938_Thick 0.91377985
0134a_1 20210313_144938_Thick 0.9953276
0134a_1 20210313_144938_Thick 0.76112676
0134a_1 20210313_144938_Thick 0.58512837
0134a_1 20210313_144808_Thick 0.9946148
0134a_1 20210313_145006_Thick 0.9274833
0134a_1 20210313_145006_Thick 0.79629767
0134a_1 20210313_145107_Thick 0.9246861
0134a_1 20210313_145107_Thick 0.93646204
0134a_1 20210313_145107_Thick 0.9965681
0134a_1 20210313_145107_Thick 0.8921665
0134a_1 20210313_145107_Thick 0.9902006
0134a_1 20210313_145107_Thick 0.8834706
0134a_1 20210313_145107_Thick 0.9991487
0134a_1 20210313_145107_Thick 0.9381806
0134a_1 20210313_144720_Thick 0.9743077
0134a_1 20210313_144720_Thick 0.9920696
0134a_1 20210313_144720_Thick 0.54482853
0134a_1 20210313_144856_Thick 0.9965515
0134a_1 20210313_144856_Thick 0.6360743
0134a_1 20210313_144856_Thick 0.7085164
0134a_1 20210313_144856_Thick 0.73254186
0134a_1 20210313_144856_Thick 0.7043354
0134a_1 20210313_144856_Thick 0.7748745
0134a_1 20210313_144856_Thick 0.7435359
0134a_1 20210313_144856_Thick 0.8910245
0134a_1 20210313_145158_Thick 0.9793305
0134a_1 20210313_145158_Thick 0.99999475
0134a_1 20210313_145158_Thick 0.8195726
0134a_1 20210313_145158_Thick 0.6251512
0134a_1 20210313_145158_Thick 0.99676836
0134a_1 20210313_145158_Thick 0.786232
0134a_1 20210313_145158_Thick 0.9988896
0134a_1 20210313_145158_Thick 0.9594056
0134a_1 20210313_145158_Thick 0.96903497
0134a_1 20210313_145158_Thick 0.9023193
0134a_1 20210313_145158_Thick 0.9984611
0134a_1 20210313_145158_Thick 0.7732593
0134a_1 20210313_145041_Thick 0.63983434
0134a_1 20210313_145041_Thick 0.8327039
0134a_1 20210313_145041_Thick 0.8875487
0134a_1 20210313_145041_Thick 0.5407885
0134a_1 20210313_145041_Thick 0.95550483
0134a_1 20210313_145041_Thick 0.9791124
0134a_1 20210313_145041_Thick 0.9680997
0136a_1 20210313_145823_Thick 0.8933923
0136a_1 20210313_145823_Thick 0.6409692
0136a_1 20210313_145823_Thick 0.99366766
0136a_1 20210313_145823_Thick 0.99519324
0136a_1 20210313_145823_Thick 0.95568603
0136a_1 20210313_145823_Thick 0.66402423
0136a_1 20210313_145823_Thick 0.72885376
0136a_1 20210313_145823_Thick 0.9949969
0136a_1 20210313_145823_Thick 0.7063736
0136a_1 20210313_145823_Thick 0.9566753
0136a_1 20210313_145823_Thick 0.92664164
0136a_1 20210313_145823_Thick 0.9823344
0136a_1 20210313_145823_Thick 0.958838
0136a_1 20210313_145823_Thick 0.8016031
0136a_1 20210313_145823_Thick 0.9982741
0136a_1 20210313_145823_Thick 0.9824144
0136a_1 20210313_145823_Thick 0.9994004
0136a_1 20210313_145823_Thick 0.71158576
0136a_1 20210313_145823_Thick 0.50849986
0136a_1 20210313_145823_Thick 0.99504495
0136a_1 20210313_145823_Thick 0.9740397
0136a_1 20210313_145823_Thick 0.8997845
0136a_1 20210313_145823_Thick 0.5231266
0136a_1 20210313_145823_Thick 0.80125976
0136a_1 20210313_145602_Thick 0.6592943
0136a_1 20210313_145602_Thick 0.9851599
0136a_1 20210313_145602_Thick 0.6990218
0136a_1 20210313_145602_Thick 0.82599133
0136a_1 20210313_145602_Thick 0.7142133
0136a_1 20210313_145602_Thick 0.9999982
0136a_1 20210313_145602_Thick 0.7745036
0136a_1 20210313_145602_Thick 0.67564046
0136a_1 20210313_145602_Thick 0.93106306
0136a_1 20210313_145602_Thick 0.9304259
0136a_1 20210313_145602_Thick 0.92910486
0136a_1 20210313_145602_Thick 0.8459889
0136a_1 20210313_145602_Thick 0.9998086
0136a_1 20210313_145602_Thick 0.9933107
0136a_1 20210313_145602_Thick 0.97337824
0136a_1 20210313_145511_Thick 0.6915704
0136a_1 20210313_145511_Thick 0.94249594
0136a_1 20210313_145511_Thick 0.8444656
0136a_1 20210313_145511_Thick 0.97168815
0136a_1 20210313_145511_Thick 0.9258228
0136a_1 20210313_145511_Thick 0.6094206
0136a_1 20210313_145511_Thick 0.9966127
0136a_1 20210313_145511_Thick 0.74261224
0136a_1 20210313_145511_Thick 0.9991579
0136a_1 20210313_145511_Thick 0.90323156
0136a_1 20210313_145511_Thick 0.986349
0136a_1 20210313_145511_Thick 0.565583
0136a_1 20210313_145511_Thick 0.98235816
0136a_1 20210313_145511_Thick 0.7997867
0136a_1 20210313_145511_Thick 0.99877924
0136a_1 20210313_145511_Thick 0.9977906
0136a_1 20210313_145511_Thick 0.8521255
0136a_1 20210313_145511_Thick 0.9694862
0136a_1 20210313_145511_Thick 0.99525636
0136a_1 20210313_145511_Thick 0.5888203
0136a_1 20210313_145511_Thick 0.9361739
0136a_1 20210313_145511_Thick 0.5161177
0136a_1 20210313_145511_Thick 0.93991005
0136a_1 20210313_145511_Thick 0.9878314
0136a_1 20210313_145511_Thick 0.99932027
0136a_1 20210313_145708_Thick 0.5778999
0136a_1 20210313_145708_Thick 0.55338156
0136a_1 20210313_145708_Thick 0.6955718
0136a_1 20210313_145708_Thick 0.596891
0136a_1 20210313_145708_Thick 0.52707815
0136a_1 20210313_145708_Thick 0.93191564
0136a_1 20210313_145708_Thick 0.8796935
0136a_1 20210313_145708_Thick 0.8481751
0136a_1 20210313_145708_Thick 0.94549453
0136a_1 20210313_145708_Thick 0.88480705
0136a_1 20210313_145757_Thick 0.7566764
0136a_1 20210313_145757_Thick 0.73912376
0136a_1 20210313_145757_Thick 0.64858425
0136a_1 20210313_145757_Thick 0.9589012
0136a_1 20210313_145757_Thick 0.5773048
0136a_1 20210313_145757_Thick 0.7686539
0136a_1 20210313_145757_Thick 0.5311518
0136a_1 20210313_145757_Thick 0.88906515
0136a_1 20210313_145757_Thick 0.9182563
0136a_1 20210313_145757_Thick 0.6913585
0136a_1 20210313_145757_Thick 0.82074785
0136a_1 20210313_145757_Thick 0.99987125
0136a_1 20210313_145757_Thick 0.720275
0136a_1 20210313_145757_Thick 0.6294922
0136a_1 20210313_145757_Thick 0.9980617
0136a_1 20210313_145757_Thick 0.9478634
0136a_1 20210313_145757_Thick 0.89723605
0136a_1 20210313_145757_Thick 0.97498316
0136a_1 20210313_145757_Thick 0.8169744
0136a_1 20210313_145757_Thick 0.6171797
0136a_1 20210313_145757_Thick 0.8023074
0136a_1 20210313_145757_Thick 0.61307216
0136a_1 20210313_145757_Thick 0.95201856
0136a_1 20210313_145635_Thick 0.7134203
0136a_1 20210313_145635_Thick 0.54516405
0136a_1 20210313_145635_Thick 0.80048543
0136a_1 20210313_145635_Thick 0.9166089
0136a_1 20210313_145635_Thick 0.5404144
0136a_1 20210313_145735_Thick 0.68066907
0136a_1 20210313_145735_Thick 0.59802216
0136a_1 20210313_145735_Thick 0.99947065
0136a_1 20210313_145735_Thick 0.9854896
0136a_1 20210313_145735_Thick 0.8412491
0136a_1 20210313_145735_Thick 0.62592584
0136a_1 20210313_145735_Thick 0.6095521
0136a_1 20210313_145735_Thick 0.9544546
0136a_1 20210313_145735_Thick 0.90870494
0136a_1 20210313_145735_Thick 0.94410396
0136a_1 20210313_145735_Thick 0.9446016
0136a_1 20210313_145735_Thick 0.99996555
0136a_1 20210313_145735_Thick 0.84212446
0136a_1 20210313_145735_Thick 0.9942801
0136a_1 20210313_145735_Thick 0.6963309
0136a_1 20210313_145735_Thick 0.976861
0136a_1 20210313_145735_Thick 0.9539661
0136a_1 20210313_145735_Thick 0.91506124
0136a_1 20210313_145735_Thick 0.5376873
0136a_1 20210313_145735_Thick 0.99842584
0136a_1 20210313_145735_Thick 0.55356616
0136a_1 20210313_145735_Thick 0.6149632
0136a_1 20210313_145735_Thick 0.7900283
0138a_1 20210313_150522_Thick 0.7665699
0138a_1 20210313_150522_Thick 0.9152195
0138a_1 20210313_150522_Thick 0.9786426
0138a_1 20210313_150522_Thick 0.8965605
0138a_1 20210313_150522_Thick 0.622773
0138a_1 20210313_150522_Thick 0.83990616
0138a_1 20210313_150522_Thick 0.9633747
0138a_1 20210313_150522_Thick 0.8592731
0138a_1 20210313_150522_Thick 0.96103907
0138a_1 20210313_150522_Thick 0.6675045
0138a_1 20210313_150522_Thick 0.77231133
0138a_1 20210313_150522_Thick 0.91405517
0138a_1 20210313_150522_Thick 0.67468494
0138a_1 20210313_150522_Thick 0.91820735
0138a_1 20210313_150522_Thick 0.5211123
0138a_1 20210313_150522_Thick 0.8388911
0138a_1 20210313_150522_Thick 0.5783271
0138a_1 20210313_150522_Thick 0.8206432
0138a_1 20210313_150522_Thick 0.9848295
0138a_1 20210313_150522_Thick 0.93263876
0138a_1 20210313_150522_Thick 0.50824994
0138a_1 20210313_150522_Thick 0.9010482
0138a_1 20210313_150522_Thick 0.99506336
0138a_1 20210313_150522_Thick 0.7213727
0138a_1 20210313_150522_Thick 0.76493984
0138a_1 20210313_150522_Thick 0.63203144
0138a_1 20210313_150522_Thick 0.7599806
0138a_1 20210313_150522_Thick 0.7655168
0138a_1 20210313_150522_Thick 0.69223386
0138a_1 20210313_150522_Thick 0.89147514
0138a_1 20210313_150522_Thick 0.6469085
0138a_1 20210313_150522_Thick 0.96593016
0138a_1 20210313_150522_Thick 0.5592424
0138a_1 20210313_150522_Thick 0.66049045
0138a_1 20210313_150522_Thick 0.9964485
0138a_1 20210313_150522_Thick 0.9782567
0138a_1 20210313_150522_Thick 0.66036534
0138a_1 20210313_150522_Thick 0.99685526
0138a_1 20210313_150522_Thick 0.6543098
0138a_1 20210313_150522_Thick 0.6100065
0138a_1 20210313_150522_Thick 0.598278
0138a_1 20210313_150522_Thick 0.91697496
0138a_1 20210313_150522_Thick 0.8631827
0138a_1 20210313_150522_Thick 0.9224996
0138a_1 20210313_150522_Thick 0.9999932
0138a_1 20210313_150522_Thick 0.8136593
0138a_1 20210313_150522_Thick 0.9292056
0138a_1 20210313_150522_Thick 0.633995
0138a_1 20210313_150522_Thick 0.639164
0138a_1 20210313_150522_Thick 0.99231887
0138a_1 20210313_150522_Thick 0.6636965
0138a_1 20210313_150522_Thick 0.9920018
0138a_1 20210313_150522_Thick 0.52821803
0138a_1 20210313_150522_Thick 0.6586264
0138a_1 20210313_150522_Thick 0.92061776
0138a_1 20210313_150522_Thick 0.86593664
0138a_1 20210313_150522_Thick 0.57624143
0138a_1 20210313_150522_Thick 0.7254108
0138a_1 20210313_150522_Thick 0.6466343
0138a_1 20210313_150522_Thick 0.9988865
0138a_1 20210313_150522_Thick 0.831207
0138a_1 20210313_150522_Thick 0.9020262
0138a_1 20210313_150522_Thick 0.999757
0138a_1 20210313_150522_Thick 0.7893775
0138a_1 20210313_150522_Thick 0.72412705
0138a_1 20210313_150522_Thick 0.6278903
0138a_1 20210313_150522_Thick 0.6913269
0138a_1 20210313_150522_Thick 0.56865436
0138a_1 20210313_150522_Thick 0.59949094
0138a_1 20210313_150522_Thick 0.6935829
0138a_1 20210313_150522_Thick 0.7223473
0138a_1 20210313_150522_Thick 0.6690882
0138a_1 20210313_150522_Thick 0.6657013
0138a_1 20210313_150522_Thick 0.99964154
0138a_1 20210313_150350_Thick 0.66489476
0138a_1 20210313_150350_Thick 0.96222174
0138a_1 20210313_150350_Thick 0.90420663
0138a_1 20210313_150350_Thick 0.79724586
0138a_1 20210313_150350_Thick 0.9867639
0138a_1 20210313_150350_Thick 0.7396863
0138a_1 20210313_150350_Thick 0.8525696
0138a_1 20210313_150350_Thick 0.7541615
0138a_1 20210313_150350_Thick 0.5492466
0138a_1 20210313_150350_Thick 0.82814366
0138a_1 20210313_150350_Thick 0.6270704
0138a_1 20210313_150350_Thick 0.55589527
0138a_1 20210313_150350_Thick 0.53511995
0138a_1 20210313_150350_Thick 0.5500608
0138a_1 20210313_150350_Thick 0.70630586
0138a_1 20210313_150906_Thick 0.6770986
0138a_1 20210313_150906_Thick 0.73835224
0138a_1 20210313_150906_Thick 0.88206005
0138a_1 20210313_150906_Thick 0.9767601
0138a_1 20210313_150906_Thick 0.6420084
0138a_1 20210313_150906_Thick 0.953836
0138a_1 20210313_150906_Thick 0.8730502
0138a_1 20210313_150906_Thick 0.58893126
0138a_1 20210313_150906_Thick 0.56812704
0138a_1 20210313_150906_Thick 0.67808366
0138a_1 20210313_150906_Thick 0.8511542
0138a_1 20210313_150906_Thick 0.6415759
0138a_1 20210313_150906_Thick 0.7039707
0138a_1 20210313_150906_Thick 0.8071982
0138a_1 20210313_150906_Thick 0.930585
0138a_1 20210313_150906_Thick 0.6400359
0138a_1 20210313_150906_Thick 0.5662041
0138a_1 20210313_150906_Thick 0.99820256
0138a_1 20210313_150906_Thick 0.6801183
0138a_1 20210313_150906_Thick 0.9592999
0138a_1 20210313_150906_Thick 0.85299456
0138a_1 20210313_150906_Thick 0.57054937
0138a_1 20210313_150906_Thick 0.75514495
0138a_1 20210313_150906_Thick 0.7118148
0138a_1 20210313_150906_Thick 0.9058147
0138a_1 20210313_150906_Thick 0.5708508
0138a_1 20210313_150906_Thick 0.79524946
0138a_1 20210313_150906_Thick 0.900411
0138a_1 20210313_150906_Thick 0.99043125
0138a_1 20210313_150637_Thick 0.6221291
0138a_1 20210313_150637_Thick 0.95508176
0138a_1 20210313_150637_Thick 0.82212496
0138a_1 20210313_150637_Thick 0.9835586
0138a_1 20210313_150637_Thick 0.93102705
0138a_1 20210313_150637_Thick 0.9985505
0138a_1 20210313_150637_Thick 0.52697736
0138a_1 20210313_150637_Thick 0.96829605
0138a_1 20210313_150637_Thick 0.99376386
0138a_1 20210313_150637_Thick 0.60698
0138a_1 20210313_150637_Thick 0.55801344
0138a_1 20210313_150637_Thick 0.70194095
0138a_1 20210313_150637_Thick 0.63273925
0138a_1 20210313_150637_Thick 0.96970785
0138a_1 20210313_150637_Thick 0.98552173
0138a_1 20210313_150637_Thick 0.8876863
0138a_1 20210313_150637_Thick 0.83895546
0138a_1 20210313_150637_Thick 0.7585147
0138a_1 20210313_150637_Thick 0.98960286
0138a_1 20210313_150637_Thick 0.9042172
0138a_1 20210313_150637_Thick 0.7595761
0138a_1 20210313_150637_Thick 0.99859744
0138a_1 20210313_150637_Thick 0.92267036
0138a_1 20210313_150637_Thick 0.5015526
0138a_1 20210313_150637_Thick 0.9589738
0138a_1 20210313_150637_Thick 0.9800658
0138a_1 20210313_150637_Thick 0.9224588
0138a_1 20210313_150637_Thick 0.8981665
0138a_1 20210313_150637_Thick 0.90223736
0138a_1 20210313_150637_Thick 0.8605721
0138a_1 20210313_150637_Thick 0.9940106
0138a_1 20210313_150637_Thick 0.5987982
0138a_1 20210313_150637_Thick 0.96528196
0138a_1 20210313_150637_Thick 0.97638094
0138a_1 20210313_150637_Thick 0.999987
0138a_1 20210313_150637_Thick 0.9958978
0138a_1 20210313_150637_Thick 0.9427591
0138a_1 20210313_150637_Thick 0.94298494
0138a_1 20210313_150637_Thick 0.97125936
0138a_1 20210313_150637_Thick 0.91935086
0138a_1 20210313_150637_Thick 0.8471385
0138a_1 20210313_150637_Thick 0.99881965
0138a_1 20210313_150637_Thick 0.65579116
0138a_1 20210313_150637_Thick 0.98492765
0138a_1 20210313_150637_Thick 0.9880959
0138a_1 20210313_150637_Thick 0.83369595
0138a_1 20210313_150637_Thick 0.94150037
0138a_1 20210313_150637_Thick 0.50425225
0138a_1 20210313_150637_Thick 0.7058967
0138a_1 20210313_150637_Thick 0.9416051
0138a_1 20210313_150637_Thick 0.9884631
0138a_1 20210313_150637_Thick 0.96628076
0138a_1 20210313_150637_Thick 0.6302652
0138a_1 20210313_150637_Thick 0.97503835
0138a_1 20210313_150637_Thick 0.9527232
0138a_1 20210313_150637_Thick 0.91928124
0138a_1 20210313_150637_Thick 0.89632845
0138a_1 20210313_150637_Thick 0.7970681
0138a_1 20210313_150637_Thick 0.99770653
0138a_1 20210313_150637_Thick 0.7921695
0138a_1 20210313_150637_Thick 0.5978318
0138a_1 20210313_150637_Thick 0.93406665
0138a_1 20210313_150637_Thick 0.9926023
0138a_1 20210313_150637_Thick 0.9697039
0138a_1 20210313_150637_Thick 0.9087453
0138a_1 20210313_150637_Thick 0.84629303
0138a_1 20210313_150637_Thick 0.5228059
0138a_1 20210313_150637_Thick 0.98853695
0138a_1 20210313_150637_Thick 0.99997985
0138a_1 20210313_150637_Thick 0.5630425
0138a_1 20210313_150637_Thick 0.8308142
0138a_1 20210313_150637_Thick 0.9975552
0138a_1 20210313_150637_Thick 0.7769895
0138a_1 20210313_150637_Thick 0.99007004
0138a_1 20210313_150637_Thick 0.99893326
0138a_1 20210313_150637_Thick 0.6566237
0138a_1 20210313_150637_Thick 0.69242346
0138a_1 20210313_150637_Thick 0.83755106
0138a_1 20210313_150637_Thick 0.7919416
0138a_1 20210313_150637_Thick 0.9959915
0138a_1 20210313_150637_Thick 0.8994706
0138a_1 20210313_150637_Thick 0.9845361
0138a_1 20210313_150637_Thick 0.74674416
0138a_1 20210313_150637_Thick 0.5781179
0138a_1 20210313_150637_Thick 0.8235292
0138a_1 20210313_150637_Thick 0.7926181
0138a_1 20210313_150637_Thick 0.99956495
0138a_1 20210313_150637_Thick 0.9965237
0138a_1 20210313_150637_Thick 0.53962916
0138a_1 20210313_150440_Thick 0.6676517
0138a_1 20210313_150440_Thick 0.6216914
0138a_1 20210313_150440_Thick 0.52054024
0138a_1 20210313_150440_Thick 0.7241865
0138a_1 20210313_150440_Thick 0.9800828
0138a_1 20210313_150440_Thick 0.9276013
0138a_1 20210313_150440_Thick 0.9851687
0138a_1 20210313_150440_Thick 0.9997973
0138a_1 20210313_150440_Thick 0.9924092
0138a_1 20210313_150440_Thick 0.99343336
0138a_1 20210313_150440_Thick 0.58508134
0138a_1 20210313_150440_Thick 0.9659411
0138a_1 20210313_150440_Thick 0.99918514
0138a_1 20210313_150440_Thick 0.50040555
0138a_1 20210313_150440_Thick 0.9914129
0138a_1 20210313_150440_Thick 0.8577733
0138a_1 20210313_150440_Thick 0.9816397
0138a_1 20210313_150440_Thick 0.9564381
0138a_1 20210313_150440_Thick 0.96291333
0138a_1 20210313_150440_Thick 0.995669
0138a_1 20210313_150440_Thick 0.9904722
0138a_1 20210313_150440_Thick 0.8627583
0138a_1 20210313_150440_Thick 0.66258097
0138a_1 20210313_150440_Thick 0.79404926
0138a_1 20210313_150440_Thick 0.82174546
0138a_1 20210313_150440_Thick 0.99627006
0138a_1 20210313_150440_Thick 0.65993255
0138a_1 20210313_150440_Thick 0.98893124
0138a_1 20210313_150440_Thick 0.68211246
0138a_1 20210313_150440_Thick 0.9417278
0138a_1 20210313_150440_Thick 0.8873346
0138a_1 20210313_150440_Thick 0.76171434
0138a_1 20210313_150440_Thick 0.7436145
0138a_1 20210313_150440_Thick 0.9792671
0138a_1 20210313_150440_Thick 0.978925
0138a_1 20210313_150440_Thick 0.99311996
0138a_1 20210313_150440_Thick 0.9925747
0138a_1 20210313_150440_Thick 0.976833
0138a_1 20210313_150440_Thick 0.85391915
0138a_1 20210313_150440_Thick 0.612057
0138a_1 20210313_150440_Thick 0.95895886
0138a_1 20210313_150440_Thick 0.9404108
0138a_1 20210313_150440_Thick 0.92971855
0138a_1 20210313_150440_Thick 0.59601134
0138a_1 20210313_150440_Thick 0.9491988
0138a_1 20210313_150440_Thick 0.99716127
0138a_1 20210313_150440_Thick 0.99946123
0138a_1 20210313_150440_Thick 0.7735481
0138a_1 20210313_150440_Thick 0.7287242
0138a_1 20210313_150440_Thick 0.97983724
0138a_1 20210313_150440_Thick 0.98665226
0138a_1 20210313_150440_Thick 0.99183017
0138a_1 20210313_150440_Thick 0.8610596
0138a_1 20210313_150440_Thick 0.71892434
0138a_1 20210313_150440_Thick 0.83789396
0138a_1 20210313_150440_Thick 0.95901984
0138a_1 20210313_150440_Thick 0.70393026
0138a_1 20210313_150440_Thick 0.88950247
0138a_1 20210313_150440_Thick 0.89366573
0138a_1 20210313_150440_Thick 0.6412517
0138a_1 20210313_150440_Thick 0.94290125
0138a_1 20210313_150440_Thick 0.8972126
0138a_1 20210313_150440_Thick 0.9566178
0138a_1 20210313_150440_Thick 0.99052256
0138a_1 20210313_150440_Thick 0.7086567
0138a_1 20210313_150440_Thick 0.91380066
0138a_1 20210313_150440_Thick 0.72037977
0138a_1 20210313_150440_Thick 0.9968791
0138a_1 20210313_150440_Thick 0.98396564
0138a_1 20210313_150440_Thick 0.9816553
0138a_1 20210313_150440_Thick 0.8926712
0138a_1 20210313_150440_Thick 0.99515164
0138a_1 20210313_150440_Thick 0.8394447
0138a_1 20210313_150440_Thick 0.74296147
0138a_1 20210313_150440_Thick 0.6016557
0138a_1 20210313_150440_Thick 0.89947903
0138a_1 20210313_150440_Thick 0.85486525
0138a_1 20210313_150440_Thick 0.744975
0138a_1 20210313_150440_Thick 0.946995
0138a_1 20210313_150440_Thick 0.85823494
0138a_1 20210313_150440_Thick 0.6361246
0138a_1 20210313_150440_Thick 0.99315566
0138a_1 20210313_150440_Thick 0.6938861
0138a_1 20210313_150440_Thick 0.9857336
0138a_1 20210313_150440_Thick 0.71557844
0138a_1 20210313_150440_Thick 0.9980696
0138a_1 20210313_150440_Thick 0.96784055
0138a_1 20210313_150440_Thick 0.853715
0138a_1 20210313_150440_Thick 0.77669996
0138a_1 20210313_150440_Thick 0.8226859
0138a_1 20210313_150440_Thick 0.93202364
0138a_1 20210313_150440_Thick 0.79505926
0138a_1 20210313_150440_Thick 0.83250225
0138a_1 20210313_150440_Thick 0.7010083
0138a_1 20210313_150440_Thick 0.72113496
0138a_1 20210313_150440_Thick 0.99056643
0138a_1 20210313_150440_Thick 0.99603784
0138a_1 20210313_150440_Thick 0.94019926
0138a_1 20210313_150440_Thick 0.8558992
0138a_1 20210313_150440_Thick 0.99652904
0138a_1 20210313_150440_Thick 0.7015015
0138a_1 20210313_150440_Thick 0.8319483
0138a_1 20210313_150440_Thick 0.6271552
0138a_1 20210313_150440_Thick 0.9967253
0138a_1 20210313_150440_Thick 0.689791
0138a_1 20210313_150440_Thick 0.5759907
0138a_1 20210313_150440_Thick 0.50942427
0138a_1 20210313_150440_Thick 0.62893313
0138a_1 20210313_150440_Thick 0.715697
0138a_1 20210313_150933_Thick 0.6189154
0138a_1 20210313_150933_Thick 0.5704138
0138a_1 20210313_150933_Thick 0.63476497
0138a_1 20210313_150933_Thick 0.72379637
0138a_1 20210313_150933_Thick 0.7920411
0138a_1 20210313_150933_Thick 0.95910954
0138a_1 20210313_150933_Thick 0.99820375
0138a_1 20210313_150933_Thick 0.9553939
0138a_1 20210313_150933_Thick 0.9460407
0138a_1 20210313_150933_Thick 0.832412
0138a_1 20210313_150933_Thick 0.9697233
0138a_1 20210313_150933_Thick 0.7226273
0138a_1 20210313_150933_Thick 0.5848054
0138a_1 20210313_150933_Thick 0.63586223
0138a_1 20210313_150933_Thick 0.6020671
0138a_1 20210313_150933_Thick 0.98865265
0138a_1 20210313_150933_Thick 0.9420709
0138a_1 20210313_150933_Thick 0.9293783
0138a_1 20210313_150933_Thick 0.7416498
0138a_1 20210313_150933_Thick 0.8529366
0138a_1 20210313_150933_Thick 0.98605156
0138a_1 20210313_150933_Thick 0.99940705
0138a_1 20210313_150933_Thick 0.9785398
0138a_1 20210313_150933_Thick 0.96398145
0138a_1 20210313_150933_Thick 0.92543346
0138a_1 20210313_150933_Thick 0.9940289
0138a_1 20210313_150933_Thick 0.98062253
0138a_1 20210313_150933_Thick 0.88761574
0138a_1 20210313_150933_Thick 0.9985844
0138a_1 20210313_150933_Thick 0.99864656
0138a_1 20210313_150933_Thick 0.8617953
0138a_1 20210313_150933_Thick 0.7853396
0138a_1 20210313_150933_Thick 0.99235946
0138a_1 20210313_150933_Thick 0.895115
0138a_1 20210313_150933_Thick 0.99743515
0138a_1 20210313_150933_Thick 0.7105384
0138a_1 20210313_150933_Thick 0.79540354
0138a_1 20210313_150933_Thick 0.6067465
0138a_1 20210313_150933_Thick 0.99684393
0138a_1 20210313_150933_Thick 0.8931299
0138a_1 20210313_150933_Thick 0.99938214
0138a_1 20210313_150933_Thick 0.96153784
0138a_1 20210313_150933_Thick 0.97142863
0138a_1 20210313_150933_Thick 0.9369966
0138a_1 20210313_150933_Thick 0.9297228
0138a_1 20210313_150933_Thick 0.9879717
0138a_1 20210313_150933_Thick 0.5802226
0138a_1 20210313_150933_Thick 0.99736893
0138a_1 20210313_150933_Thick 0.97247
0138a_1 20210313_150933_Thick 0.9986499
0138a_1 20210313_150933_Thick 0.9958198
0138a_1 20210313_150933_Thick 0.99852246
0138a_1 20210313_150933_Thick 0.95749295
0138a_1 20210313_150933_Thick 0.73142284
0138a_1 20210313_150933_Thick 0.9067396
0138a_1 20210313_150933_Thick 0.76532835
0138a_1 20210313_150933_Thick 0.90487504
0138a_1 20210313_150933_Thick 0.5549914
0138a_1 20210313_150933_Thick 0.99889
0138a_1 20210313_150933_Thick 0.99395627
0138a_1 20210313_150933_Thick 0.95791477
0138a_1 20210313_150933_Thick 0.6985583
0138a_1 20210313_150933_Thick 0.9910994
0138a_1 20210313_150933_Thick 0.9999454
0138a_1 20210313_150933_Thick 0.8432023
0138a_1 20210313_150933_Thick 0.66650546
0138a_1 20210313_150933_Thick 0.9874538
0138a_1 20210313_150933_Thick 0.8989685
0138a_1 20210313_150933_Thick 0.71124053
0138a_1 20210313_150933_Thick 0.9990422
0138a_1 20210313_150933_Thick 0.83493537
0138a_1 20210313_150933_Thick 0.5568217
0138a_1 20210313_150933_Thick 0.96430594
0138a_1 20210313_150933_Thick 0.50182784
0138a_1 20210313_150933_Thick 0.99973315
0138a_1 20210313_150933_Thick 0.56079876
0138a_1 20210313_150933_Thick 0.9954516
0138a_1 20210313_150933_Thick 0.98283213
0138a_1 20210313_150933_Thick 0.9745463
0138a_1 20210313_150933_Thick 0.7183278
0138a_1 20210313_150933_Thick 0.9711702
0138a_1 20210313_150933_Thick 0.8121519
0138a_1 20210313_150933_Thick 0.76787585
0138a_1 20210313_150933_Thick 0.80719703
0138a_1 20210313_150933_Thick 0.86563313
0138a_1 20210313_150933_Thick 0.98013365
0138a_1 20210313_150933_Thick 0.9857831
0138a_1 20210313_150933_Thick 0.96796966
0138a_1 20210313_150933_Thick 0.82004505
0138a_1 20210313_150933_Thick 0.9047471
0138a_1 20210313_150933_Thick 0.9499535
0138a_1 20210313_150933_Thick 0.99901533
0138a_1 20210313_150933_Thick 0.99979657
0138a_1 20210313_150933_Thick 0.51427627
0138a_1 20210313_150933_Thick 0.99991345
0138a_1 20210313_150757_Thick 0.9365687
0138a_1 20210313_150757_Thick 0.53892934
0138a_1 20210313_150757_Thick 0.83251035
0138a_1 20210313_150757_Thick 0.5411736
0138a_1 20210313_150757_Thick 0.9749878
0138a_1 20210313_150757_Thick 0.97760516
0138a_1 20210313_150757_Thick 0.9704644
0138a_1 20210313_150757_Thick 0.690736
0138a_1 20210313_150757_Thick 0.9521719
0138a_1 20210313_150757_Thick 0.7454942
0138a_1 20210313_150757_Thick 0.9052721
0138a_1 20210313_150757_Thick 0.5932169
0138a_1 20210313_150757_Thick 0.9837706
0138a_1 20210313_150757_Thick 0.9557957
0138a_1 20210313_150757_Thick 0.7073968
0138a_1 20210313_150757_Thick 0.5319374
0138a_1 20210313_150757_Thick 0.6628245
0138a_1 20210313_150757_Thick 0.8757961
0138a_1 20210313_150757_Thick 0.9442928
0138a_1 20210313_150757_Thick 0.6529808
0138a_1 20210313_150757_Thick 0.9471923
0138a_1 20210313_150757_Thick 0.969502
0138a_1 20210313_150757_Thick 0.5673208
0138a_1 20210313_150757_Thick 0.7582341
0138a_1 20210313_150757_Thick 0.7724681
0138a_1 20210313_150757_Thick 0.9608921
0138a_1 20210313_150757_Thick 0.9508567
0138a_1 20210313_150757_Thick 0.76673305
0138a_1 20210313_150757_Thick 0.9060625
0138a_1 20210313_150757_Thick 0.6451857
0138a_1 20210313_150757_Thick 0.98590475
0138a_1 20210313_150757_Thick 0.5256169
0138a_1 20210313_150757_Thick 0.977576
0138a_1 20210313_150757_Thick 0.79026943
0138a_1 20210313_150757_Thick 0.66966325
0138a_1 20210313_150757_Thick 0.5045282
0138a_1 20210313_150757_Thick 0.7989385
0138a_1 20210313_150757_Thick 0.885609
0138a_1 20210313_150757_Thick 0.8826294
0138a_1 20210313_150757_Thick 0.5529011
0138a_1 20210313_150757_Thick 0.5018218
0138a_1 20210313_150757_Thick 0.5283578
0138a_1 20210313_150757_Thick 0.99991333
0138a_1 20210313_150757_Thick 0.99024194
0138a_1 20210313_150757_Thick 0.5881547
0138a_1 20210313_150757_Thick 0.79257107
0138a_1 20210313_150757_Thick 0.58540535
0138a_1 20210313_150757_Thick 0.92412144
0138a_1 20210313_150757_Thick 0.98745584
0138a_1 20210313_150757_Thick 0.887107
0138a_1 20210313_150757_Thick 0.53394634
0138a_1 20210313_150757_Thick 0.84326303
0138a_1 20210313_150757_Thick 0.6843935
0138a_1 20210313_150757_Thick 0.5417882
0138a_1 20210313_150757_Thick 0.5989789
0138a_1 20210313_150757_Thick 0.66900873
0138a_1 20210313_150757_Thick 0.71130806
0138a_1 20210313_150757_Thick 0.82697487
0138a_1 20210313_150757_Thick 0.9472717
0138a_1 20210313_150757_Thick 0.554386
0138a_1 20210313_150757_Thick 0.9240126
0138a_1 20210313_150757_Thick 0.732191
0138a_1 20210313_150757_Thick 0.6511934
0138a_1 20210313_150757_Thick 0.774971
0138a_1 20210313_150757_Thick 0.6851961
0138a_1 20210313_150757_Thick 0.8019282
0138a_1 20210313_150821_Thick 0.8287208
0138a_1 20210313_150821_Thick 0.9934908
0138a_1 20210313_150821_Thick 0.5219308
0138a_1 20210313_150821_Thick 0.7359344
0138a_1 20210313_150821_Thick 0.89878637
0138a_1 20210313_150821_Thick 0.6640345
0138a_1 20210313_150821_Thick 0.9857955
0138a_1 20210313_150821_Thick 0.5951347
0138a_1 20210313_150821_Thick 0.7337615
0138a_1 20210313_150821_Thick 0.6284656
0138a_1 20210313_150821_Thick 0.95211065
0138a_1 20210313_150821_Thick 0.57819587
0138a_1 20210313_150821_Thick 0.9986512
0138a_1 20210313_150821_Thick 0.99936444
0138a_1 20210313_150821_Thick 0.95577806
0138a_1 20210313_150821_Thick 0.6986712
0138a_1 20210313_150821_Thick 0.61785823
0138a_1 20210313_150821_Thick 0.6619512
0138a_1 20210313_150821_Thick 0.80614084
0138a_1 20210313_150821_Thick 0.8812485
0138a_1 20210313_150821_Thick 0.7722448
0138a_1 20210313_150821_Thick 0.6381601
0138a_1 20210313_150821_Thick 0.76473385
0138a_1 20210313_150821_Thick 0.99142927
0138a_1 20210313_150821_Thick 0.83281624
0138a_1 20210313_150821_Thick 0.5655041
0138a_1 20210313_150821_Thick 0.99123573
0138a_1 20210313_150821_Thick 0.90536356
0138a_1 20210313_150821_Thick 0.8245553
0138a_1 20210313_150821_Thick 0.5845275
0138a_1 20210313_150821_Thick 0.9965719
0138a_1 20210313_150821_Thick 0.7392981
0138a_1 20210313_150821_Thick 0.9797942
0138a_1 20210313_150821_Thick 0.9899884
0138a_1 20210313_150821_Thick 0.7956383
0138a_1 20210313_150821_Thick 0.9516839
0138a_1 20210313_150821_Thick 0.9257439
0138a_1 20210313_150821_Thick 0.8019831
0138a_1 20210313_150821_Thick 0.7509912
0138a_1 20210313_150821_Thick 0.9302867
0138a_1 20210313_150821_Thick 0.9660103
0138a_1 20210313_150821_Thick 0.60361165
0138a_1 20210313_150821_Thick 0.99786
0138a_1 20210313_150821_Thick 0.7369233
0138a_1 20210313_150821_Thick 0.989136
0138a_1 20210313_150821_Thick 0.75583696
0138a_1 20210313_150821_Thick 0.5749347
0138a_1 20210313_150821_Thick 0.9716673
0138a_1 20210313_150821_Thick 0.500201
0138a_1 20210313_150821_Thick 0.64470357
0138a_1 20210313_150821_Thick 0.69725394
0138a_1 20210313_150821_Thick 0.6157994
0138a_1 20210313_150821_Thick 0.71787715
0138a_1 20210313_150821_Thick 0.5482938
0138a_1 20210313_150821_Thick 0.7472768
0138a_1 20210313_150821_Thick 0.5666925
0138a_1 20210313_150821_Thick 0.8600659
0138a_1 20210313_150821_Thick 0.5773981
0138a_1 20210313_150821_Thick 0.8933419
0138a_1 20210313_150821_Thick 0.84394735
0138a_1 20210313_150548_Thick 0.8067349
0138a_1 20210313_150548_Thick 0.86199623
0138a_1 20210313_150548_Thick 0.7113295
0138a_1 20210313_150548_Thick 0.62136436
0138a_1 20210313_150548_Thick 0.8952219
0138a_1 20210313_150548_Thick 0.56377393
0138a_1 20210313_150548_Thick 0.95144296
0138a_1 20210313_150548_Thick 0.96445125
0138a_1 20210313_150548_Thick 0.9799223
0138a_1 20210313_150548_Thick 0.99987125
0138a_1 20210313_150548_Thick 0.603077
0138a_1 20210313_150548_Thick 0.90836614
0138a_1 20210313_150548_Thick 0.87759227
0138a_1 20210313_150548_Thick 0.8192102
0138a_1 20210313_150548_Thick 0.7736502
0138a_1 20210313_150548_Thick 0.957794
0138a_1 20210313_150548_Thick 0.9999162
0138a_1 20210313_150548_Thick 0.97319365
0138a_1 20210313_150548_Thick 0.53158975
0138a_1 20210313_150548_Thick 0.9953793
0138a_1 20210313_150548_Thick 0.96626216
0138a_1 20210313_150548_Thick 0.6740173
0138a_1 20210313_150548_Thick 0.9595959
0138a_1 20210313_150548_Thick 0.5407499
0138a_1 20210313_150548_Thick 0.6240481
0138a_1 20210313_150548_Thick 0.91612804
0138a_1 20210313_150548_Thick 0.9644952
0138a_1 20210313_150548_Thick 0.85043037
0138a_1 20210313_150548_Thick 0.8960586
0138a_1 20210313_150548_Thick 0.9933389
0138a_1 20210313_150548_Thick 0.6379983
0138a_1 20210313_150548_Thick 0.90902585
0138a_1 20210313_150548_Thick 0.9656376
0138a_1 20210313_150548_Thick 0.976997
0138a_1 20210313_150548_Thick 0.5217729
0138a_1 20210313_150548_Thick 0.5106446
0138a_1 20210313_150548_Thick 0.7241241
0138a_1 20210313_150548_Thick 0.91704583
0138a_1 20210313_150548_Thick 0.8887865
0138a_1 20210313_150548_Thick 0.96938556
0138a_1 20210313_150548_Thick 0.96786636
0138a_1 20210313_150548_Thick 0.8328392
0138a_1 20210313_150548_Thick 0.9577634
0138a_1 20210313_150548_Thick 0.96537435
0138a_1 20210313_150548_Thick 0.9022058
0138a_1 20210313_150548_Thick 0.9180329
0138a_1 20210313_150548_Thick 0.78646326
0138a_1 20210313_150548_Thick 0.5687807
0138a_1 20210313_150548_Thick 0.85540205
0138a_1 20210313_150548_Thick 0.9690299
0138a_1 20210313_150548_Thick 0.63397944
0138a_1 20210313_150548_Thick 0.98734456
0138a_1 20210313_150548_Thick 0.96602607
0138a_1 20210313_150548_Thick 0.79953945
0138a_1 20210313_150548_Thick 0.9979577
0138a_1 20210313_150548_Thick 0.63663113
0138a_1 20210313_150548_Thick 0.5941567
0138a_1 20210313_150548_Thick 0.968439
0138a_1 20210313_150548_Thick 0.73365355
0138a_1 20210313_150548_Thick 0.5489739
0138a_1 20210313_150548_Thick 0.8479332
0138a_1 20210313_150548_Thick 0.91441995
0138a_1 20210313_150548_Thick 0.9955395
0138a_1 20210313_150548_Thick 0.8800978
0138a_1 20210313_150548_Thick 0.83015233
0138a_1 20210313_150548_Thick 0.8078653
0138a_1 20210313_150548_Thick 0.53198886
0138a_1 20210313_150548_Thick 0.92302734
0138a_1 20210313_150548_Thick 0.7571584
0138a_1 20210313_150548_Thick 0.7832423
0138a_1 20210313_150548_Thick 0.59659994
0138a_1 20210313_150548_Thick 0.9512357
0138a_1 20210313_150548_Thick 0.96473765
0138a_1 20210313_150548_Thick 0.962436
0138a_1 20210313_150548_Thick 0.6749125
0138a_1 20210313_150548_Thick 0.7246102
0138a_1 20210313_150548_Thick 0.84850943
0138a_1 20210313_150548_Thick 0.511084
0138a_1 20210313_150548_Thick 0.95000803
0138a_1 20210313_150548_Thick 0.61156917
0138a_1 20210313_150548_Thick 0.5550555
0138a_1 20210313_150548_Thick 0.6045768
0138a_1 20210313_150548_Thick 0.84202427
0138a_1 20210313_150548_Thick 0.5148258
0138a_1 20210313_150548_Thick 0.68179846
0138a_1 20210313_150548_Thick 0.9904635
0138a_1 20210313_150548_Thick 0.9544069
0138a_1 20210313_150548_Thick 0.9721495
0138a_1 20210313_150548_Thick 0.9999801
0138a_1 20210313_150548_Thick 0.99919623
0138a_1 20210313_150548_Thick 0.9979329
0138a_1 20210313_150548_Thick 0.5072195
0138a_1 20210313_150548_Thick 0.6021473
0138a_1 20210313_150548_Thick 0.9021693
0138a_1 20210313_150548_Thick 0.9914895
0138a_1 20210313_150548_Thick 0.7458801
0138a_1 20210313_150548_Thick 0.5761398
0138a_1 20210313_150548_Thick 0.5509824
0138a_1 20210313_150548_Thick 0.88408715
0138a_1 20210313_150548_Thick 0.5864126
0138a_1 20210313_150548_Thick 0.98679906
0138a_1 20210313_150548_Thick 0.926862
0138a_1 20210313_150548_Thick 0.9657796
0138a_1 20210313_150659_Thick 0.84658426
0138a_1 20210313_150659_Thick 0.83460957
0138a_1 20210313_150659_Thick 0.6010046
0138a_1 20210313_150659_Thick 0.99462825
0138a_1 20210313_150659_Thick 0.6736396
0138a_1 20210313_150659_Thick 0.95701504
0138a_1 20210313_150659_Thick 0.9799519
0138a_1 20210313_150659_Thick 0.6798253
0138a_1 20210313_150659_Thick 0.8174471
0138a_1 20210313_150659_Thick 0.9361635
0138a_1 20210313_150659_Thick 0.88506097
0138a_1 20210313_150659_Thick 0.9588542
0138a_1 20210313_150659_Thick 0.9949368
0138a_1 20210313_150659_Thick 0.9804081
0138a_1 20210313_150659_Thick 0.8429018
0138a_1 20210313_150659_Thick 0.9999169
0138a_1 20210313_150659_Thick 0.99191743
0138a_1 20210313_150659_Thick 0.74505156
0138a_1 20210313_150659_Thick 0.63320494
0138a_1 20210313_150659_Thick 0.8311897
0138a_1 20210313_150659_Thick 0.64807785
0138a_1 20210313_150659_Thick 0.96039414
0138a_1 20210313_150659_Thick 0.9781471
0138a_1 20210313_150659_Thick 0.937525
0138a_1 20210313_150659_Thick 0.7740393
0138a_1 20210313_150659_Thick 0.84931177
0138a_1 20210313_150659_Thick 0.99248016
0138a_1 20210313_150659_Thick 0.82741314
0138a_1 20210313_150659_Thick 0.98967314
0138a_1 20210313_150659_Thick 0.6297935
0138a_1 20210313_150659_Thick 0.59601605
0138a_1 20210313_150659_Thick 0.9982755
0138a_1 20210313_150659_Thick 0.50621843
0138a_1 20210313_150659_Thick 0.97742265
0138a_1 20210313_150659_Thick 0.87012446
0138a_1 20210313_150659_Thick 0.5726093
0138a_1 20210313_150659_Thick 0.7931689
0138a_1 20210313_150659_Thick 0.58074063
0138a_1 20210313_150659_Thick 0.685755
0138a_1 20210313_150659_Thick 0.71127385
0138a_1 20210313_150659_Thick 0.9987208
0138a_1 20210313_150659_Thick 0.9550599
0138a_1 20210313_150659_Thick 0.6687598
0138a_1 20210313_150659_Thick 0.61468613
0138a_1 20210313_150659_Thick 0.7691103
0138a_1 20210313_150659_Thick 0.6715398
0138a_1 20210313_150659_Thick 0.7878509
0138a_1 20210313_150659_Thick 0.9802341
0138a_1 20210313_150659_Thick 0.9625072
0138a_1 20210313_150659_Thick 0.9112074
0138a_1 20210313_150659_Thick 0.9913965
0138a_1 20210313_150659_Thick 0.9991473
0138a_1 20210313_150659_Thick 0.7606169
0138a_1 20210313_150659_Thick 0.6295786
0138a_1 20210313_150659_Thick 0.97800463
0138a_1 20210313_150659_Thick 0.97230184
0138a_1 20210313_150659_Thick 0.81018597
0138a_1 20210313_150659_Thick 0.96699435
0138a_1 20210313_150659_Thick 0.72762597
0138a_1 20210313_150659_Thick 0.99933726
0138a_1 20210313_150659_Thick 0.7744671
0138a_1 20210313_150659_Thick 0.7083185
0138a_1 20210313_150659_Thick 0.9964683
0138a_1 20210313_150659_Thick 0.9714849
0138a_1 20210313_150659_Thick 0.8649521
0138a_1 20210313_150659_Thick 0.6390829
0138a_1 20210313_150659_Thick 0.9925363
0138a_1 20210313_150659_Thick 0.99104965
0138a_1 20210313_150659_Thick 0.9332016
0138a_1 20210313_150659_Thick 0.91369617
0138a_1 20210313_150659_Thick 0.6693068
0138a_1 20210313_150659_Thick 0.9863003
0138a_1 20210313_150659_Thick 0.9757343
0138a_1 20210313_150659_Thick 0.7961422
0138a_1 20210313_150659_Thick 0.9836743
0138a_1 20210313_150659_Thick 0.90517426
0138a_1 20210313_150659_Thick 0.99210536
0138a_1 20210313_150659_Thick 0.8426745
0138a_1 20210313_150659_Thick 0.9975666
0138a_1 20210313_150659_Thick 0.77882695
0138a_1 20210313_150659_Thick 0.9650042
0138a_1 20210313_150659_Thick 0.9839535
0138a_1 20210313_150659_Thick 0.9845011
0138a_1 20210313_150659_Thick 0.5904754
0138a_1 20210313_150659_Thick 0.9861724
0138a_1 20210313_150659_Thick 0.9956743
0138a_1 20210313_150659_Thick 0.9229405
0138a_1 20210313_150659_Thick 0.6684393
0138a_1 20210313_150659_Thick 0.97570246
0138a_1 20210313_150659_Thick 0.804671
0138a_1 20210313_150659_Thick 0.7667717
0138a_1 20210313_150659_Thick 0.99978775
0138a_1 20210313_150659_Thick 0.8693757
0138a_1 20210313_150659_Thick 0.9935128
0138a_1 20210313_150659_Thick 0.9461013
0138a_1 20210313_150659_Thick 0.5749494
0138a_1 20210313_150659_Thick 0.9727495
0138a_1 20210313_150659_Thick 0.5311794
0138a_1 20210313_150659_Thick 0.6027213
0138a_1 20210313_150659_Thick 0.7325887
0138a_1 20210313_150659_Thick 0.99934834
0138a_1 20210313_150659_Thick 0.8931812
0138a_1 20210313_150659_Thick 0.6780578
0138a_1 20210313_150659_Thick 0.9961194
0138a_1 20210313_150659_Thick 0.788816
0138a_1 20210313_150659_Thick 0.6145766
0138a_1 20210313_150659_Thick 0.9888502
0138a_1 20210313_150659_Thick 0.9977857
0138a_1 20210313_150659_Thick 0.9348472
0138a_1 20210313_150659_Thick 0.9503168
0138a_1 20210313_150659_Thick 0.58250487
0138a_1 20210313_150659_Thick 0.62652075
0138a_1 20210313_150659_Thick 0.5027512
0138a_1 20210313_150659_Thick 0.58197296
0138a_1 20210313_150659_Thick 0.58527774
0138a_1 20210313_150659_Thick 0.9708301
0138a_1 20210313_150659_Thick 0.87559706
0138a_1 20210313_150659_Thick 0.997419
0138a_1 20210313_150659_Thick 0.7891132
0138a_1 20210313_150659_Thick 0.5264348
0138a_1 20210313_150659_Thick 0.98046726
0138a_1 20210313_150659_Thick 0.6454942
0138a_1 20210313_150659_Thick 0.999522
0138a_1 20210313_150659_Thick 0.6261037
0138a_1 20210313_150659_Thick 0.71163124
0138a_1 20210313_150659_Thick 0.5343733
0138a_1 20210313_150238_Thick 0.9412037
0138a_1 20210313_150238_Thick 0.622818
0138a_1 20210313_150238_Thick 0.95436156
0138a_1 20210313_150238_Thick 0.6068921
0138a_1 20210313_150238_Thick 0.63092357
0138a_1 20210313_150238_Thick 0.79212683
0138a_1 20210313_150238_Thick 0.8085993
0138a_1 20210313_150238_Thick 0.55229115
0138a_1 20210313_150238_Thick 0.88695943
0138a_1 20210313_150238_Thick 0.69475716
0138a_1 20210313_150238_Thick 0.9725963
0138a_1 20210313_150238_Thick 0.676487
0138a_1 20210313_150238_Thick 0.97252196
0138a_1 20210313_150238_Thick 0.546173
0138a_1 20210313_150238_Thick 0.75326866
0138a_1 20210313_150238_Thick 0.70951915
0138a_1 20210313_150238_Thick 0.51714027
0138a_1 20210313_150238_Thick 0.99929106
0138a_1 20210313_150238_Thick 0.9946084
0138a_1 20210313_150238_Thick 0.994663
0138a_1 20210313_150238_Thick 0.9058139
0138a_1 20210313_150238_Thick 0.9774689
0138a_1 20210313_150238_Thick 0.9883161
0138a_1 20210313_150238_Thick 0.9746174
0138a_1 20210313_150238_Thick 0.87687814
0138a_1 20210313_150238_Thick 0.9313194
0138a_1 20210313_150238_Thick 0.9096348
0138a_1 20210313_150238_Thick 0.8724999
0138a_1 20210313_150238_Thick 0.71168834
0138a_1 20210313_150238_Thick 0.74447936
0138a_1 20210313_150238_Thick 0.81613296
0138a_1 20210313_150238_Thick 0.52961737
0138a_1 20210313_150238_Thick 0.74745655
0138a_1 20210313_150238_Thick 0.7876739
0138a_1 20210313_150238_Thick 0.953942
0138a_1 20210313_150238_Thick 0.96502507
0138a_1 20210313_150238_Thick 0.9883831
0138a_1 20210313_150238_Thick 0.9778727
0138a_1 20210313_150238_Thick 0.9754583
0138a_1 20210313_150238_Thick 0.9788988
0138a_1 20210313_150238_Thick 0.82005584
0138a_1 20210313_150238_Thick 0.9989046
0138a_1 20210313_150238_Thick 0.88365906
0138a_1 20210313_150238_Thick 0.9967805
0138a_1 20210313_150238_Thick 0.8631916
0138a_1 20210313_150238_Thick 0.94435114
0138a_1 20210313_150238_Thick 0.96835226
0138a_1 20210313_150238_Thick 0.8496813
0138a_1 20210313_150238_Thick 0.9948896
0138a_1 20210313_150238_Thick 0.9599598
0138a_1 20210313_150238_Thick 0.54188514
0138a_1 20210313_150238_Thick 0.9998852
0138a_1 20210313_150238_Thick 0.99908125
0138a_1 20210313_150238_Thick 0.938852
0138a_1 20210313_150238_Thick 0.9980902
0138a_1 20210313_150238_Thick 0.6168249
0138a_1 20210313_150238_Thick 0.991634
0138a_1 20210313_150238_Thick 0.8859431
0138a_1 20210313_150238_Thick 0.93805885
0138a_1 20210313_150238_Thick 0.9388053
0138a_1 20210313_150238_Thick 0.9995882
0138a_1 20210313_150238_Thick 0.9982405
0138a_1 20210313_150238_Thick 0.9870473
0138a_1 20210313_150238_Thick 0.61771256
0138a_1 20210313_150238_Thick 0.9940094
0138a_1 20210313_150238_Thick 0.6208211
0138a_1 20210313_150238_Thick 0.93017256
0138a_1 20210313_150238_Thick 0.70040953
0138a_1 20210313_150238_Thick 0.9900271
0138a_1 20210313_150238_Thick 0.8875053
0138a_1 20210313_150238_Thick 0.8582849
0138a_1 20210313_150238_Thick 0.64411294
0138a_1 20210313_150238_Thick 0.9830429
0138a_1 20210313_150238_Thick 0.7611859
0138a_1 20210313_150238_Thick 0.9445186
0138a_1 20210313_150238_Thick 0.9982116
0138a_1 20210313_150238_Thick 0.99877936
0138a_1 20210313_150238_Thick 0.91912144
0138a_1 20210313_150238_Thick 0.9435009
0138a_1 20210313_150238_Thick 0.9980069
0138a_1 20210313_150238_Thick 0.95545226
0138a_1 20210313_150238_Thick 0.98667854
0138a_1 20210313_150238_Thick 0.92336893
0138a_1 20210313_150238_Thick 0.9819235
0138a_1 20210313_150238_Thick 0.9958299
0138a_1 20210313_150238_Thick 0.95450306
0138a_1 20210313_150238_Thick 0.95011216
0138a_1 20210313_150238_Thick 0.7600894
0138a_1 20210313_150238_Thick 0.999199
0138a_1 20210313_150238_Thick 0.5459973
0138a_1 20210313_150238_Thick 0.93692476
0138a_1 20210313_150238_Thick 0.8978622
0138a_1 20210313_150238_Thick 0.548991
0138a_1 20210313_150238_Thick 0.942358
0138a_1 20210313_150238_Thick 0.99104637
0138a_1 20210313_150238_Thick 0.96042
0138a_1 20210313_150238_Thick 0.8635485
0138a_1 20210313_150238_Thick 0.984562
0138a_1 20210313_150238_Thick 0.78473073
0138a_1 20210313_150238_Thick 0.9999907
0138a_1 20210313_150238_Thick 0.9960218
0138a_1 20210313_150238_Thick 0.8304112
0138a_1 20210313_150238_Thick 0.59991175
0138a_1 20210313_150238_Thick 0.74831045
0138a_1 20210313_150238_Thick 0.71432424
0138a_1 20210313_150238_Thick 0.54460484
0138a_1 20210313_150238_Thick 0.53507066
0138a_1 20210313_150238_Thick 0.8986097
0138a_1 20210313_150238_Thick 0.86406213
0138a_1 20210313_150238_Thick 0.97686464
0138a_1 20210313_150259_Thick 0.6384557
0138a_1 20210313_150259_Thick 0.7285462
0138a_1 20210313_150259_Thick 0.9082383
0138a_1 20210313_150259_Thick 0.60485435
0138a_1 20210313_150259_Thick 0.6446628
0138a_1 20210313_150259_Thick 0.6498086
0138a_1 20210313_150259_Thick 0.66969764
0138a_1 20210313_150259_Thick 0.9942987
0138a_1 20210313_150259_Thick 0.64898646
0138a_1 20210313_150259_Thick 0.87223434
0138a_1 20210313_150259_Thick 0.99480456
0138a_1 20210313_150259_Thick 0.9860582
0138a_1 20210313_150259_Thick 0.9167582
0138a_1 20210313_150259_Thick 0.99909365
0138a_1 20210313_150259_Thick 0.64112973
0138a_1 20210313_150259_Thick 0.94497806
0138a_1 20210313_150259_Thick 0.9238256
0138a_1 20210313_150259_Thick 0.9973713
0138a_1 20210313_150259_Thick 0.9657345
0138a_1 20210313_150259_Thick 0.9743866
0138a_1 20210313_150259_Thick 0.97947276
0138a_1 20210313_150259_Thick 0.61821306
0138a_1 20210313_150259_Thick 0.97292644
0138a_1 20210313_150259_Thick 0.9744838
0138a_1 20210313_150259_Thick 0.83874243
0138a_1 20210313_150259_Thick 0.5446205
0138a_1 20210313_150259_Thick 0.8731712
0138a_1 20210313_150259_Thick 0.8264185
0138a_1 20210313_150259_Thick 0.5298933
0138a_1 20210313_150259_Thick 0.65809065
0138a_1 20210313_150259_Thick 0.79949456
0138a_1 20210313_150259_Thick 0.9832817
0138a_1 20210313_150259_Thick 0.99013054
0138a_1 20210313_150259_Thick 0.93974614
0138a_1 20210313_150259_Thick 0.648058
0138a_1 20210313_150259_Thick 0.9577229
0138a_1 20210313_150259_Thick 0.9990073
0138a_1 20210313_150259_Thick 0.51380765
0138a_1 20210313_150259_Thick 0.9959489
0138a_1 20210313_150259_Thick 0.9997478
0138a_1 20210313_150259_Thick 0.75191784
0138a_1 20210313_150259_Thick 0.7708528
0138a_1 20210313_150259_Thick 0.7044052
0138a_1 20210313_150259_Thick 0.9460871
0138a_1 20210313_150259_Thick 0.99404645
0138a_1 20210313_150259_Thick 0.98080117
0138a_1 20210313_150259_Thick 0.78087157
0138a_1 20210313_150259_Thick 0.99994624
0138a_1 20210313_150259_Thick 0.7989405
0138a_1 20210313_150259_Thick 0.99046856
0138a_1 20210313_150259_Thick 0.9483339
0138a_1 20210313_150259_Thick 0.99094045
0138a_1 20210313_150259_Thick 0.9946585
0138a_1 20210313_150259_Thick 0.98351085
0138a_1 20210313_150259_Thick 0.7344771
0138a_1 20210313_150259_Thick 0.83829594
0138a_1 20210313_150259_Thick 0.9422096
0138a_1 20210313_150259_Thick 0.7678102
0138a_1 20210313_150259_Thick 0.6470903
0138a_1 20210313_150259_Thick 0.9982405
0138a_1 20210313_150259_Thick 0.85773325
0138a_1 20210313_150259_Thick 0.9114102
0138a_1 20210313_150259_Thick 0.86195594
0138a_1 20210313_150259_Thick 0.93018115
0138a_1 20210313_150259_Thick 0.70851
0138a_1 20210313_150259_Thick 0.97347057
0138a_1 20210313_150259_Thick 0.9826385
0138a_1 20210313_150259_Thick 0.523478
0138a_1 20210313_150259_Thick 0.9950411
0138a_1 20210313_150259_Thick 0.6801366
0138a_1 20210313_150259_Thick 0.5090123
0138a_1 20210313_150259_Thick 0.99999344
0138a_1 20210313_150259_Thick 0.8165381
0138a_1 20210313_150259_Thick 0.99764436
0138a_1 20210313_150259_Thick 0.6078638
0138a_1 20210313_150259_Thick 0.9820447
0138a_1 20210313_150259_Thick 0.998206
0138a_1 20210313_150259_Thick 0.95088816
0138a_1 20210313_150259_Thick 0.642988
0138a_1 20210313_150259_Thick 0.9852225
0138a_1 20210313_150259_Thick 0.5469169
0138a_1 20210313_150259_Thick 0.5811097
0138a_1 20210313_150259_Thick 0.9146329
0138a_1 20210313_150259_Thick 0.61768055
0138a_1 20210313_150259_Thick 0.51515526
0138a_1 20210313_150415_Thick 0.688275
0138a_1 20210313_150415_Thick 0.8077127
0138a_1 20210313_150415_Thick 0.81469
0138a_1 20210313_150415_Thick 0.81949145
0138a_1 20210313_150415_Thick 0.9956045
0138a_1 20210313_150415_Thick 0.99392503
0138a_1 20210313_150415_Thick 0.9802982
0138a_1 20210313_150415_Thick 0.9842413
0138a_1 20210313_150415_Thick 0.99138886
0138a_1 20210313_150415_Thick 0.75185245
0138a_1 20210313_150415_Thick 0.8256468
0138a_1 20210313_150415_Thick 0.953178
0138a_1 20210313_150415_Thick 0.88982433
0138a_1 20210313_150415_Thick 0.6946925
0138a_1 20210313_150415_Thick 0.87473416
0138a_1 20210313_150415_Thick 0.5757546
0138a_1 20210313_150415_Thick 0.97474265
0138a_1 20210313_150415_Thick 0.52168447
0138a_1 20210313_150415_Thick 0.9827251
0138a_1 20210313_150415_Thick 0.8866796
0138a_1 20210313_150415_Thick 0.9710316
0138a_1 20210313_150415_Thick 0.9992094
0138a_1 20210313_150415_Thick 0.80159825
0138a_1 20210313_150415_Thick 0.9915487
0138a_1 20210313_150415_Thick 0.51283157
0138a_1 20210313_150415_Thick 0.8015886
0138a_1 20210313_150415_Thick 0.9947179
0138a_1 20210313_150415_Thick 0.66020054
0138a_1 20210313_150415_Thick 0.53925014
0138a_1 20210313_150415_Thick 0.99994016
0138a_1 20210313_150415_Thick 0.5470017
0138a_1 20210313_150415_Thick 0.6891463
0138a_1 20210313_150415_Thick 0.89497495
0138a_1 20210313_150415_Thick 0.9033668
0138a_1 20210313_150415_Thick 0.5251905
0138a_1 20210313_150415_Thick 0.5316551
0138a_1 20210313_150415_Thick 0.85787445
0138a_1 20210313_150415_Thick 0.9811601
0138a_1 20210313_150415_Thick 0.8790289
0138a_1 20210313_150415_Thick 0.9650886
0138a_1 20210313_150415_Thick 0.89155406
0138a_1 20210313_150415_Thick 0.7660223
0138a_1 20210313_150415_Thick 0.9594519
0138a_1 20210313_150415_Thick 0.9892504
0138a_1 20210313_150415_Thick 0.8677264
0138a_1 20210313_150415_Thick 0.99409926
0138a_1 20210313_150415_Thick 0.7899757
0138a_1 20210313_150415_Thick 0.997366
0138a_1 20210313_150415_Thick 0.88501525
0138a_1 20210313_150415_Thick 0.91360205
0138a_1 20210313_150415_Thick 0.92118347
0138a_1 20210313_150415_Thick 0.93375945
0138a_1 20210313_150415_Thick 0.69430465
0138a_1 20210313_150415_Thick 0.5610849
0138a_1 20210313_150415_Thick 0.9278751
0138a_1 20210313_150415_Thick 0.70479596
0138a_1 20210313_150415_Thick 0.9859467
0138a_1 20210313_150415_Thick 0.9966378
0138a_1 20210313_150415_Thick 0.9988681
0138a_1 20210313_150415_Thick 0.9875838
0138a_1 20210313_150415_Thick 0.55242515
0138a_1 20210313_150415_Thick 0.89877486
0138a_1 20210313_150415_Thick 0.58294314
0138a_1 20210313_150415_Thick 0.95421934
0138a_1 20210313_150415_Thick 0.9692011
0138a_1 20210313_150415_Thick 0.99719596
0138a_1 20210313_150415_Thick 0.5946963
0138a_1 20210313_150415_Thick 0.74439096
0138a_1 20210313_150415_Thick 0.91745627
0138a_1 20210313_150415_Thick 0.9814371
0138a_1 20210313_150415_Thick 0.70799524
0138a_1 20210313_150415_Thick 0.77479845
0138a_1 20210313_150415_Thick 0.9003046
0138a_1 20210313_150415_Thick 0.6295068
0138a_1 20210313_150415_Thick 0.98193246
0138a_1 20210313_150415_Thick 0.97132957
0138a_1 20210313_150415_Thick 0.9314653
0138a_1 20210313_150415_Thick 0.9758891
0138a_1 20210313_150415_Thick 0.855401
0138a_1 20210313_150415_Thick 0.8475488
0138a_1 20210313_150415_Thick 0.9314198
0138a_1 20210313_150415_Thick 0.99957794
0138a_1 20210313_150415_Thick 0.9178164
0138a_1 20210313_150415_Thick 0.9718464
0138a_1 20210313_150415_Thick 0.81035113
0138a_1 20210313_150415_Thick 0.91871697
0138a_1 20210313_150415_Thick 0.5983489
0138a_1 20210313_150415_Thick 0.5076211
0138a_1 20210313_150415_Thick 0.9928726
0138a_1 20210313_150415_Thick 0.9411657
0138a_1 20210313_150415_Thick 0.56565124
0138a_1 20210313_150415_Thick 0.5567148
0138a_1 20210313_150415_Thick 0.5215001
0138a_1 20210313_150415_Thick 0.90982014
0138a_1 20210313_150415_Thick 0.99935025
0138a_1 20210313_150415_Thick 0.6108052
0138a_1 20210313_150415_Thick 0.99292654
0138a_1 20210313_150610_Thick 0.72531563
0138a_1 20210313_150610_Thick 0.5501831
0138a_1 20210313_150610_Thick 0.8554836
0138a_1 20210313_150610_Thick 0.52534384
0138a_1 20210313_150610_Thick 0.65485686
0138a_1 20210313_150610_Thick 0.699987
0138a_1 20210313_150610_Thick 0.98757035
0138a_1 20210313_150610_Thick 0.97214025
0138a_1 20210313_150610_Thick 0.7630271
0138a_1 20210313_150610_Thick 0.8430811
0138a_1 20210313_150610_Thick 0.9074576
0138a_1 20210313_150610_Thick 0.95574474
0138a_1 20210313_150610_Thick 0.9937854
0138a_1 20210313_150610_Thick 0.9770892
0138a_1 20210313_150610_Thick 0.96109235
0138a_1 20210313_150610_Thick 0.7302023
0138a_1 20210313_150610_Thick 0.98446375
0138a_1 20210313_150610_Thick 0.99596727
0138a_1 20210313_150610_Thick 0.75148845
0138a_1 20210313_150610_Thick 0.9938584
0138a_1 20210313_150610_Thick 0.7946102
0138a_1 20210313_150610_Thick 0.8850845
0138a_1 20210313_150610_Thick 0.968793
0138a_1 20210313_150610_Thick 0.98190963
0138a_1 20210313_150610_Thick 0.9310483
0138a_1 20210313_150610_Thick 0.98650986
0138a_1 20210313_150610_Thick 0.66139567
0138a_1 20210313_150610_Thick 0.9446205
0138a_1 20210313_150610_Thick 0.7001995
0138a_1 20210313_150610_Thick 0.5007433
0138a_1 20210313_150610_Thick 0.9156086
0138a_1 20210313_150610_Thick 0.98273426
0138a_1 20210313_150610_Thick 0.9217348
0138a_1 20210313_150610_Thick 0.9659471
0138a_1 20210313_150610_Thick 0.89397377
0138a_1 20210313_150610_Thick 0.768499
0138a_1 20210313_150610_Thick 0.8313527
0138a_1 20210313_150610_Thick 0.98394334
0138a_1 20210313_150610_Thick 0.8729434
0138a_1 20210313_150610_Thick 0.9879061
0138a_1 20210313_150610_Thick 0.80820125
0138a_1 20210313_150610_Thick 0.9249053
0138a_1 20210313_150610_Thick 0.9285431
0138a_1 20210313_150610_Thick 0.85468173
0138a_1 20210313_150610_Thick 0.8299571
0138a_1 20210313_150610_Thick 0.9467461
0138a_1 20210313_150610_Thick 0.6672376
0138a_1 20210313_150610_Thick 0.8024321
0138a_1 20210313_150610_Thick 0.87142944
0138a_1 20210313_150610_Thick 0.9965322
0138a_1 20210313_150610_Thick 0.98192996
0138a_1 20210313_150610_Thick 0.9921206
0138a_1 20210313_150610_Thick 0.60188687
0138a_1 20210313_150610_Thick 0.89152354
0138a_1 20210313_150610_Thick 0.60554606
0138a_1 20210313_150610_Thick 0.99761176
0138a_1 20210313_150610_Thick 0.9328004
0138a_1 20210313_150610_Thick 0.97670925
0138a_1 20210313_150610_Thick 0.9864759
0138a_1 20210313_150610_Thick 0.8660455
0138a_1 20210313_150610_Thick 0.6364182
0138a_1 20210313_150610_Thick 0.8246754
0138a_1 20210313_150610_Thick 0.8567813
0138a_1 20210313_150610_Thick 0.99262613
0138a_1 20210313_150610_Thick 0.85745275
0138a_1 20210313_150610_Thick 0.97614276
0138a_1 20210313_150610_Thick 0.5176404
0138a_1 20210313_150610_Thick 0.9710154
0138a_1 20210313_150610_Thick 0.86187273
0138a_1 20210313_150610_Thick 0.88839954
0138a_1 20210313_150610_Thick 0.85832936
0138a_1 20210313_150610_Thick 0.8877142
0138a_1 20210313_150610_Thick 0.7903442
0138a_1 20210313_150610_Thick 0.99829537
0138a_1 20210313_150610_Thick 0.90649337
0138a_1 20210313_150610_Thick 0.56215316
0138a_1 20210313_150610_Thick 0.9611867
0138a_1 20210313_150610_Thick 0.5471091
0138a_1 20210313_150610_Thick 0.8921368
0138a_1 20210313_150610_Thick 0.7095637
0138a_1 20210313_150727_Thick 0.88155746
0138a_1 20210313_150727_Thick 0.6803088
0138a_1 20210313_150727_Thick 0.9995571
0138a_1 20210313_150727_Thick 0.99911267
0138a_1 20210313_150727_Thick 0.9954631
0138a_1 20210313_150727_Thick 0.88115036
0138a_1 20210313_150727_Thick 0.9314424
0138a_1 20210313_150727_Thick 0.96221614
0138a_1 20210313_150727_Thick 0.72358435
0138a_1 20210313_150727_Thick 0.7915147
0138a_1 20210313_150727_Thick 0.8278879
0138a_1 20210313_150727_Thick 0.820479
0138a_1 20210313_150727_Thick 0.8783968
0138a_1 20210313_150727_Thick 0.82961833
0138a_1 20210313_150727_Thick 0.82030445
0138a_1 20210313_150727_Thick 0.6488941
0138a_1 20210313_150727_Thick 0.9985077
0138a_1 20210313_150727_Thick 0.9833356
0138a_1 20210313_150727_Thick 0.8664378
0138a_1 20210313_150727_Thick 0.98788273
0138a_1 20210313_150727_Thick 0.6496244
0138a_1 20210313_150727_Thick 0.9968088
0138a_1 20210313_150727_Thick 0.9605325
0138a_1 20210313_150727_Thick 0.9989794
0138a_1 20210313_150727_Thick 0.9551411
0138a_1 20210313_150727_Thick 0.9031975
0138a_1 20210313_150727_Thick 0.998052
0138a_1 20210313_150727_Thick 0.7967062
0138a_1 20210313_150727_Thick 0.5256219
0138a_1 20210313_150727_Thick 0.9642396
0138a_1 20210313_150727_Thick 0.7194581
0138a_1 20210313_150727_Thick 0.8350921
0138a_1 20210313_150727_Thick 0.990914
0138a_1 20210313_150727_Thick 0.7437055
0138a_1 20210313_150727_Thick 0.52465594
0138a_1 20210313_150727_Thick 0.5434221
0138a_1 20210313_150727_Thick 0.5206951
0138a_1 20210313_150727_Thick 0.70756155
0138a_1 20210313_150727_Thick 0.90714407
0138a_1 20210313_150727_Thick 0.9786689
0138a_1 20210313_150727_Thick 0.8588315
0138a_1 20210313_150727_Thick 0.78218156
0138a_1 20210313_150727_Thick 0.964892
0138a_1 20210313_150727_Thick 0.5396962
0138a_1 20210313_150727_Thick 0.9852217
0138a_1 20210313_150727_Thick 0.5302753
0138a_1 20210313_150727_Thick 0.57279354
0138a_1 20210313_150727_Thick 0.7851861
0138a_1 20210313_150727_Thick 0.847447
0138a_1 20210313_150727_Thick 0.69944
0138a_1 20210313_150727_Thick 0.9999497
0138a_1 20210313_150727_Thick 0.83369297
0138a_1 20210313_150727_Thick 0.8301174
0138a_1 20210313_150727_Thick 0.9260752
0138a_1 20210313_150727_Thick 0.9941858
0138a_1 20210313_150727_Thick 0.67955625
0138a_1 20210313_150727_Thick 0.7519332
0138a_1 20210313_150727_Thick 0.60295105
0138a_1 20210313_150727_Thick 0.8148696
0138a_1 20210313_150727_Thick 0.7915947
0138a_1 20210313_150727_Thick 0.95373505
0138a_1 20210313_150727_Thick 0.57069135
0138a_1 20210313_150727_Thick 0.9799413
0138a_1 20210313_150727_Thick 0.53175926
0138a_1 20210313_150727_Thick 0.6520836
0138a_1 20210313_150727_Thick 0.8724065
0138a_1 20210313_150727_Thick 0.64053655
0138a_1 20210313_150727_Thick 0.8055654
0138a_1 20210313_150727_Thick 0.9991222
0138a_1 20210313_150727_Thick 0.86079806
0138a_1 20210313_150727_Thick 0.70397025
0138a_1 20210313_150727_Thick 0.6600082
0138a_1 20210313_150727_Thick 0.5210034
0138a_1 20210313_150727_Thick 0.9539657
0138a_1 20210313_150727_Thick 0.53094316
0138a_1 20210313_150727_Thick 0.93510634
0138a_1 20210313_150727_Thick 0.9981341
0138a_1 20210313_150727_Thick 0.7250917
0138a_1 20210313_150727_Thick 0.9999765
0138a_1 20210313_150727_Thick 0.76078653
0138a_1 20210313_150727_Thick 0.6466646
0138a_1 20210313_150727_Thick 0.53731424
0138a_1 20210313_150501_Thick 0.9031741
0138a_1 20210313_150501_Thick 0.9663685
0138a_1 20210313_150501_Thick 0.94857585
0138a_1 20210313_150501_Thick 0.9047351
0138a_1 20210313_150501_Thick 0.9844177
0138a_1 20210313_150501_Thick 0.8948795
0138a_1 20210313_150501_Thick 0.55886656
0138a_1 20210313_150501_Thick 0.961627
0138a_1 20210313_150501_Thick 0.99686986
0138a_1 20210313_150501_Thick 0.9936638
0138a_1 20210313_150501_Thick 0.5486889
0138a_1 20210313_150501_Thick 0.7661003
0138a_1 20210313_150501_Thick 0.88065445
0138a_1 20210313_150501_Thick 0.9920517
0138a_1 20210313_150501_Thick 0.99911183
0138a_1 20210313_150501_Thick 0.9008635
0138a_1 20210313_150501_Thick 0.8527989
0138a_1 20210313_150501_Thick 0.98236233
0138a_1 20210313_150501_Thick 0.83456784
0138a_1 20210313_150501_Thick 0.6896168
0138a_1 20210313_150501_Thick 0.8032329
0138a_1 20210313_150501_Thick 0.75455207
0138a_1 20210313_150501_Thick 0.8524272
0138a_1 20210313_150501_Thick 0.5485193
0138a_1 20210313_150501_Thick 0.5969446
0138a_1 20210313_150501_Thick 0.9397242
0138a_1 20210313_150501_Thick 0.97656703
0138a_1 20210313_150501_Thick 0.9951715
0138a_1 20210313_150501_Thick 0.99530065
0138a_1 20210313_150501_Thick 0.8502446
0138a_1 20210313_150501_Thick 0.5236258
0138a_1 20210313_150501_Thick 0.5385336
0138a_1 20210313_150501_Thick 0.99298483
0138a_1 20210313_150501_Thick 0.6646695
0138a_1 20210313_150501_Thick 0.9693309
0138a_1 20210313_150501_Thick 0.9190308
0138a_1 20210313_150501_Thick 0.9539052
0138a_1 20210313_150501_Thick 0.9308516
0138a_1 20210313_150501_Thick 0.9999008
0138a_1 20210313_150501_Thick 0.9097029
0138a_1 20210313_150501_Thick 0.9911607
0138a_1 20210313_150501_Thick 0.6881872
0138a_1 20210313_150501_Thick 0.64713514
0138a_1 20210313_150501_Thick 0.8951965
0138a_1 20210313_150501_Thick 0.9573513
0138a_1 20210313_150501_Thick 0.99728894
0138a_1 20210313_150501_Thick 0.99981695
0138a_1 20210313_150501_Thick 0.91317064
0138a_1 20210313_150501_Thick 0.7317041
0138a_1 20210313_150501_Thick 0.8563747
0138a_1 20210313_150501_Thick 0.98878866
0138a_1 20210313_150501_Thick 0.8500342
0138a_1 20210313_150501_Thick 0.99370944
0138a_1 20210313_150501_Thick 0.7399933
0138a_1 20210313_150501_Thick 0.85094947
0138a_1 20210313_150501_Thick 0.9137522
0138a_1 20210313_150501_Thick 0.95774895
0138a_1 20210313_150501_Thick 0.9207768
0138a_1 20210313_150501_Thick 0.6441235
0138a_1 20210313_150501_Thick 0.70914763
0138a_1 20210313_150501_Thick 0.8654429
0138a_1 20210313_150501_Thick 0.991574
0138a_1 20210313_150501_Thick 0.7467134
0138a_1 20210313_150501_Thick 0.5648762
0138a_1 20210313_150501_Thick 0.91708535
0138a_1 20210313_150501_Thick 0.5774877
0138a_1 20210313_150501_Thick 0.9999999
0138a_1 20210313_150501_Thick 0.99270904
0138a_1 20210313_150501_Thick 0.97858
0138a_1 20210313_150501_Thick 0.56536275
0138a_1 20210313_150501_Thick 0.97395134
0138a_1 20210313_150501_Thick 0.9830496
0138a_1 20210313_150501_Thick 0.99945706
0138a_1 20210313_150501_Thick 0.55072856
0138a_1 20210313_150501_Thick 0.9844514
0138a_1 20210313_150501_Thick 0.5843039
0138a_1 20210313_150501_Thick 0.68832135
0138a_1 20210313_150501_Thick 0.9993235
0138a_1 20210313_150501_Thick 0.9898693
0138a_1 20210313_150501_Thick 0.9003277
0138a_1 20210313_150501_Thick 0.989441
0138a_1 20210313_150501_Thick 0.5939066
0138a_1 20210313_150501_Thick 0.9772117
0138a_1 20210313_150501_Thick 0.8808262
0138a_1 20210313_150501_Thick 0.9916889
0138a_1 20210313_150501_Thick 0.6967585
0138a_1 20210313_150501_Thick 0.9811895
0138a_1 20210313_150501_Thick 0.7840794
0138a_1 20210313_150501_Thick 0.87612814
0138a_1 20210313_150501_Thick 0.6168393
0138a_1 20210313_150501_Thick 0.5506047
0138a_1 20210313_150501_Thick 0.9840538
0138a_1 20210313_150501_Thick 0.9666295
0138a_1 20210313_150501_Thick 0.55862904
0138a_1 20210313_150501_Thick 0.9924233
0138a_1 20210313_150501_Thick 0.7925923
0138a_1 20210313_150501_Thick 0.8351621
0138a_1 20210313_150501_Thick 0.9251985
0138a_1 20210313_150501_Thick 0.99203944
0138a_1 20210313_150501_Thick 0.960391
0138a_1 20210313_150501_Thick 0.7513008
0138a_1 20210313_150501_Thick 0.9457524
0138a_1 20210313_150320_Thick 0.9374207
0138a_1 20210313_150320_Thick 0.6840356
0138a_1 20210313_150320_Thick 0.99861777
0138a_1 20210313_150320_Thick 0.83425224
0138a_1 20210313_150320_Thick 0.9792463
0138a_1 20210313_150320_Thick 0.9197188
0138a_1 20210313_150320_Thick 0.8699304
0138a_1 20210313_150320_Thick 0.96468806
0138a_1 20210313_150320_Thick 0.98423505
0138a_1 20210313_150320_Thick 0.79677266
0138a_1 20210313_150320_Thick 0.97715145
0138a_1 20210313_150320_Thick 0.9493509
0138a_1 20210313_150320_Thick 0.5823935
0138a_1 20210313_150320_Thick 0.9831939
0138a_1 20210313_150320_Thick 0.9779815
0138a_1 20210313_150320_Thick 0.9895879
0138a_1 20210313_150320_Thick 0.927181
0138a_1 20210313_150320_Thick 0.93316203
0138a_1 20210313_150320_Thick 0.6931074
0138a_1 20210313_150320_Thick 0.9994036
0138a_1 20210313_150320_Thick 0.7015342
0138a_1 20210313_150320_Thick 0.7938001
0138a_1 20210313_150320_Thick 0.62504196
0138a_1 20210313_150320_Thick 0.92874223
0138a_1 20210313_150320_Thick 0.98716843
0138a_1 20210313_150320_Thick 0.9996706
0138a_1 20210313_150320_Thick 0.99862945
0138a_1 20210313_150320_Thick 0.9498209
0138a_1 20210313_150320_Thick 0.99770445
0138a_1 20210313_150320_Thick 0.96386105
0138a_1 20210313_150320_Thick 0.77367085
0138a_1 20210313_150320_Thick 0.7242866
0138a_1 20210313_150320_Thick 0.9951382
0138a_1 20210313_150320_Thick 0.99814487
0138a_1 20210313_150320_Thick 0.95878935
0138a_1 20210313_150320_Thick 0.99946433
0138a_1 20210313_150320_Thick 0.99952626
0138a_1 20210313_150320_Thick 0.842244
0138a_1 20210313_150320_Thick 0.72121155
0138a_1 20210313_150320_Thick 0.8276274
0138a_1 20210313_150320_Thick 0.6168107
0138a_1 20210313_150320_Thick 0.99561477
0138a_1 20210313_150320_Thick 0.5075916
0138a_1 20210313_150320_Thick 0.62890154
0138a_1 20210313_150320_Thick 0.91627574
0138a_1 20210313_150320_Thick 0.765238
0138a_1 20210313_150320_Thick 0.95698315
0138a_1 20210313_150320_Thick 0.535484
0138a_1 20210313_150320_Thick 0.78628993
0138a_1 20210313_150320_Thick 0.99983454
0138a_1 20210313_150320_Thick 0.98930734
0138a_1 20210313_150320_Thick 0.89703774
0138a_1 20210313_150320_Thick 0.8931839
0138a_1 20210313_150320_Thick 0.9644844
0138a_1 20210313_150320_Thick 0.9281908
0138a_1 20210313_150320_Thick 0.96721953
0138a_1 20210313_150320_Thick 0.97404486
0138a_1 20210313_150320_Thick 0.97860456
0138a_1 20210313_150320_Thick 0.9964038
0138a_1 20210313_150320_Thick 0.94792324
0138a_1 20210313_150320_Thick 0.8677739
0138a_1 20210313_150320_Thick 0.50843
0138a_1 20210313_150320_Thick 0.5864763
0138a_1 20210313_150846_Thick 0.99823713
0138a_1 20210313_150846_Thick 0.6285424
0138a_1 20210313_150846_Thick 0.79970926
0138a_1 20210313_150846_Thick 0.93515265
0138a_1 20210313_150846_Thick 0.84263986
0138a_1 20210313_150846_Thick 0.8596927
0138a_1 20210313_150846_Thick 0.58171266
0138a_1 20210313_150846_Thick 0.8740529
0138a_1 20210313_150846_Thick 0.92773885
0138a_1 20210313_150846_Thick 0.89529
0138a_1 20210313_150846_Thick 0.64052856
0138a_1 20210313_150846_Thick 0.95356625
0138a_1 20210313_150846_Thick 0.9980051
0138a_1 20210313_150846_Thick 0.9779278
0138a_1 20210313_150846_Thick 0.844868
0138a_1 20210313_150846_Thick 0.8105688
0138a_1 20210313_150846_Thick 0.9978078
0138a_1 20210313_150846_Thick 0.97853917
0138a_1 20210313_150846_Thick 0.9095734
0138a_1 20210313_150846_Thick 0.96664363
0138a_1 20210313_150846_Thick 0.6127515
0138a_1 20210313_150846_Thick 0.98739105
0138a_1 20210313_150846_Thick 0.8411971
0138a_1 20210313_150846_Thick 0.98764986
0138a_1 20210313_150846_Thick 0.8008945
0138a_1 20210313_150846_Thick 0.6178708
0138a_1 20210313_150846_Thick 0.96600837
0138a_1 20210313_150846_Thick 0.55127573
0138a_1 20210313_150846_Thick 0.9517934
0138a_1 20210313_150846_Thick 0.9205086
0138a_1 20210313_150846_Thick 0.8507937
0138a_1 20210313_150846_Thick 0.9581465
0138a_1 20210313_150846_Thick 0.9915475
0138a_1 20210313_150846_Thick 0.70940876
0138a_1 20210313_150846_Thick 0.99319446
0138a_1 20210313_150846_Thick 0.8244146
0138a_1 20210313_150846_Thick 0.99616194
0138a_1 20210313_150846_Thick 0.62065375
0138a_1 20210313_150846_Thick 0.7874433
0138a_1 20210313_150846_Thick 0.82996917
0138a_1 20210313_150846_Thick 0.81565887
0138a_1 20210313_150846_Thick 0.9699847
0138a_1 20210313_150846_Thick 0.5345258
0138a_1 20210313_150846_Thick 0.8763166
0138a_1 20210313_150846_Thick 0.9985714
0138a_1 20210313_150846_Thick 0.93864274
0138a_1 20210313_150846_Thick 0.9129722
0138a_1 20210313_150846_Thick 0.94064844
0138a_1 20210313_150846_Thick 0.95080614
0138a_1 20210313_150846_Thick 0.6355857
0138a_1 20210313_150846_Thick 0.835931
0138a_1 20210313_150846_Thick 0.9802288
0138a_1 20210313_150846_Thick 0.747699
0138a_1 20210313_150846_Thick 0.7589243
0138a_1 20210313_150846_Thick 0.7360347
0138a_1 20210313_150846_Thick 0.88761866
0138a_1 20210313_150846_Thick 0.987211
0138a_1 20210313_150846_Thick 0.56180304
0138a_1 20210313_150846_Thick 0.87428254
0138a_1 20210313_150846_Thick 0.5335526
0138a_1 20210313_150846_Thick 0.6853887
0138a_1 20210313_150846_Thick 0.984388
0138a_1 20210313_150846_Thick 0.8088619
0138a_1 20210313_150846_Thick 0.5004965
0138a_1 20210313_150846_Thick 0.7430983
0138a_1 20210313_150846_Thick 0.95085585
0138a_1 20210313_150846_Thick 0.712075
0138a_1 20210313_150846_Thick 0.995996
0138a_1 20210313_150846_Thick 0.9922787
0138a_1 20210313_150846_Thick 0.94478893
0138a_1 20210313_150846_Thick 0.9878741
0138a_1 20210313_150846_Thick 0.9950362
0138a_1 20210313_150846_Thick 0.7401089
0138a_1 20210313_150846_Thick 0.6930916
0142a_1 20210314_100225_Thick 0.5488171
0142a_1 20210314_100225_Thick 0.95503044
0142a_1 20210314_100225_Thick 0.9670146
0142a_1 20210314_100225_Thick 0.7876033
0142a_1 20210314_100225_Thick 0.9505015
0142a_1 20210314_100225_Thick 0.9978155
0142a_1 20210314_100225_Thick 0.8379215
0142a_1 20210314_100225_Thick 0.9300875
0142a_1 20210314_100225_Thick 0.91142666
0142a_1 20210314_100337_Thick 0.88133407
0142a_1 20210314_100337_Thick 0.88593036
0142a_1 20210314_100337_Thick 0.9557401
0142a_1 20210314_100337_Thick 0.69796
0142a_1 20210314_100337_Thick 0.99923027
0142a_1 20210314_100337_Thick 0.7438635
0142a_1 20210314_100337_Thick 0.70555645
0142a_1 20210314_100337_Thick 0.9695386
0142a_1 20210314_100337_Thick 0.9090436
0142a_1 20210314_100337_Thick 0.9998086
0142a_1 20210314_100337_Thick 0.68169516
0142a_1 20210314_100337_Thick 0.9177576
0142a_1 20210314_100337_Thick 0.9995591
0142a_1 20210314_100337_Thick 0.9995346
0142a_1 20210314_100337_Thick 0.8003238
0142a_1 20210314_100337_Thick 0.94368964
0142a_1 20210314_100337_Thick 0.59625065
0142a_1 20210314_100337_Thick 0.9841121
0142a_1 20210314_100337_Thick 0.9025513
0142a_1 20210314_100337_Thick 0.99356645
0142a_1 20210314_100337_Thick 0.5853122
0142a_1 20210314_100337_Thick 0.8719731
0142a_1 20210314_100337_Thick 0.778797
0142a_1 20210314_100337_Thick 0.84394073
0142a_1 20210314_100337_Thick 0.57454026
0142a_1 20210314_100337_Thick 0.62962055
0142a_1 20210314_100337_Thick 0.9490234
0142a_1 20210314_100632_Thick 0.99630153
0142a_1 20210314_100632_Thick 0.6615038
0142a_1 20210314_100632_Thick 0.7512912
0142a_1 20210314_100632_Thick 0.8078124
0142a_1 20210314_100522_Thick 0.9302606
0142a_1 20210314_100522_Thick 0.8110026
0142a_1 20210314_100522_Thick 0.9694327
0142a_1 20210314_100522_Thick 0.9953176
0142a_1 20210314_100522_Thick 0.9976967
0142a_1 20210314_100522_Thick 0.9879068
0142a_1 20210314_100522_Thick 0.9479072
0142a_1 20210314_100522_Thick 0.9476872
0142a_1 20210314_100522_Thick 0.70109034
0142a_1 20210314_100522_Thick 0.60046375
0142a_1 20210314_100522_Thick 0.89758706
0142a_1 20210314_100522_Thick 0.99667406
0142a_1 20210314_100522_Thick 0.51526046
0142a_1 20210314_100522_Thick 0.9900007
0142a_1 20210314_100522_Thick 0.9901563
0142a_1 20210314_100522_Thick 0.85806465
0142a_1 20210314_100522_Thick 0.7569551
0142a_1 20210314_100522_Thick 0.7915797
0142a_1 20210314_100522_Thick 0.69568735
0142a_1 20210314_100522_Thick 0.70864904
0142a_1 20210314_100548_Thick 0.8390704
0142a_1 20210314_100548_Thick 0.9022603
0142a_1 20210314_100548_Thick 0.64633006
0142a_1 20210314_100548_Thick 0.99136037
0142a_1 20210314_100548_Thick 0.99586713
0142a_1 20210314_100548_Thick 0.9947547
0142a_1 20210314_100548_Thick 0.9997644
0142a_1 20210314_100548_Thick 0.8876076
0142a_1 20210314_100548_Thick 0.95522463
0142a_1 20210314_100548_Thick 0.96250486
0142a_1 20210314_100548_Thick 0.94052726
0142a_1 20210314_100548_Thick 0.954867
0142a_1 20210314_100548_Thick 0.5051699
0142a_1 20210314_100548_Thick 0.8382928
0142a_1 20210314_100548_Thick 0.9980744
0142a_1 20210314_100548_Thick 0.9555012
0142a_1 20210314_100548_Thick 0.9584629
0142a_1 20210314_100548_Thick 0.8472059
0142a_1 20210314_100548_Thick 0.9994166
0142a_1 20210314_100548_Thick 0.6757942
0142a_1 20210314_100548_Thick 0.74958885
0142a_1 20210314_100548_Thick 0.89528114
0142a_1 20210314_100548_Thick 0.79127777
0142a_1 20210314_100548_Thick 0.921368
0142a_1 20210314_100548_Thick 0.8071565
0142a_1 20210314_100548_Thick 0.7502932
0142a_1 20210314_100548_Thick 0.6233278
0142a_1 20210314_100548_Thick 0.9968694
0142a_1 20210314_100612_Thick 0.8834826
0142a_1 20210314_100612_Thick 0.6956173
0142a_1 20210314_100612_Thick 0.5146658
0142a_1 20210314_100612_Thick 0.62303776
0142a_1 20210314_100612_Thick 0.66935915
0142a_1 20210314_100612_Thick 0.92781556
0142a_1 20210314_100612_Thick 0.9853292
0142a_1 20210314_100612_Thick 0.9388527
0142a_1 20210314_100612_Thick 0.89729047
0142a_1 20210314_100612_Thick 0.5234478
0142a_1 20210314_100612_Thick 0.70659333
0142a_1 20210314_100404_Thick 0.91233534
0142a_1 20210314_100404_Thick 0.9898234
0142a_1 20210314_100404_Thick 0.81153196
0142a_1 20210314_100404_Thick 0.5164379
0142a_1 20210314_100404_Thick 0.837664
0142a_1 20210314_100404_Thick 0.75780094
0142a_1 20210314_100404_Thick 0.9105034
0142a_1 20210314_100404_Thick 0.9915803
0142a_1 20210314_100404_Thick 0.95184076
0142a_1 20210314_100404_Thick 0.6030796
0142a_1 20210314_100404_Thick 0.5689331
0142a_1 20210314_100404_Thick 0.7932077
0142a_1 20210314_100404_Thick 0.9781327
0142a_1 20210314_100404_Thick 0.879989
0142a_1 20210314_100404_Thick 0.98024356
0142a_1 20210314_100404_Thick 0.8641302
0142a_1 20210314_100404_Thick 0.96914667
0142a_1 20210314_100404_Thick 0.68933934
0142a_1 20210314_100404_Thick 0.818686
0142a_1 20210314_100404_Thick 0.57159233
0142a_1 20210314_100404_Thick 0.63082165
0142a_1 20210314_100404_Thick 0.912094
0142a_1 20210314_100404_Thick 0.9999572
0142a_1 20210314_100404_Thick 0.91720825
0142a_1 20210314_100404_Thick 0.6854242
0142a_1 20210314_100404_Thick 0.95271665
0142a_1 20210314_100404_Thick 0.516491
0142a_1 20210314_100404_Thick 0.71975976
0142a_1 20210314_100404_Thick 0.5274887
0142a_1 20210314_100404_Thick 0.9905302
0142a_1 20210314_100404_Thick 0.800907
0142a_1 20210314_100101_Thick 0.96481895
0142a_1 20210314_100101_Thick 0.98077947
0142a_1 20210314_100101_Thick 0.9708944
0142a_1 20210314_100101_Thick 0.99841535
0142a_1 20210314_100101_Thick 0.7398382
0142a_1 20210314_100101_Thick 0.8312066
0142a_1 20210314_100101_Thick 0.9944243
0142a_1 20210314_100101_Thick 0.8108111
0142a_1 20210314_100101_Thick 0.9939521
0142a_1 20210314_100101_Thick 0.974778
0142a_1 20210314_100101_Thick 0.5774779
0142a_1 20210314_100101_Thick 0.765736
0142a_1 20210314_100101_Thick 0.9537667
0142a_1 20210314_100101_Thick 0.99798703
0142a_1 20210314_100101_Thick 0.99022186
0142a_1 20210314_100101_Thick 0.80207324
0142a_1 20210314_100101_Thick 0.9269032
0142a_1 20210314_100101_Thick 0.88144076
0142a_1 20210314_100101_Thick 0.61929625
0142a_1 20210314_100101_Thick 0.9718202
0142a_1 20210314_100101_Thick 0.52736074
0142a_1 20210314_100101_Thick 0.51835614
0142a_1 20210314_100431_Thick 0.70078534
0142a_1 20210314_100431_Thick 0.9992046
0142a_1 20210314_100431_Thick 0.9751922
0142a_1 20210314_100431_Thick 0.8456243
0142a_1 20210314_100431_Thick 0.87995183
0142a_1 20210314_100431_Thick 0.80524844
0142a_1 20210314_100431_Thick 0.9681714
0142a_1 20210314_100431_Thick 0.6890832
0142a_1 20210314_100431_Thick 0.87239516
0142a_1 20210314_100431_Thick 0.53420395
0142a_1 20210314_100431_Thick 0.83960813
0142a_1 20210314_100431_Thick 0.5840043
0142a_1 20210314_100431_Thick 0.96993333
0142a_1 20210314_100142_Thick 0.99959666
0142a_1 20210314_100142_Thick 0.95532537
0142a_1 20210314_100142_Thick 0.9755712
0142a_1 20210314_100142_Thick 0.5245961
0142a_1 20210314_100142_Thick 0.9630881
0142a_1 20210314_100142_Thick 0.91061926
0142a_1 20210314_100142_Thick 0.8036105
0142a_1 20210314_100142_Thick 0.96550435
0142a_1 20210314_100142_Thick 0.6831773
0142a_1 20210314_100205_Thick 0.9603108
0142a_1 20210314_100205_Thick 0.9628691
0142a_1 20210314_100205_Thick 0.5502075
0142a_1 20210314_100205_Thick 0.890177
0142a_1 20210314_100205_Thick 0.6629218
0142a_1 20210314_100205_Thick 0.7367626
0142a_1 20210314_100205_Thick 0.795814
0142a_1 20210314_100205_Thick 0.8324604
0142a_1 20210314_100205_Thick 0.89651996
0142a_1 20210314_100205_Thick 0.92758507
0142a_1 20210314_100205_Thick 0.7015984
0142a_1 20210314_100205_Thick 0.92762166
0142a_1 20210314_100205_Thick 0.9985012
0142a_1 20210314_100205_Thick 0.8402793
0142a_1 20210314_100205_Thick 0.8455365
0142a_1 20210314_100205_Thick 0.9632713
0142a_1 20210314_100205_Thick 0.84682614
0142a_1 20210314_100205_Thick 0.9939435
0142a_1 20210314_100205_Thick 0.93050504
0142a_1 20210314_100205_Thick 0.58466226
0142a_1 20210314_100205_Thick 0.99772686
0142a_1 20210314_100205_Thick 0.5307761
0142a_1 20210314_100249_Thick 0.56182164
0142a_1 20210314_100249_Thick 0.9382116
0142a_1 20210314_100249_Thick 0.98534876
0142a_1 20210314_100249_Thick 0.866345
0142a_1 20210314_100249_Thick 0.89382666
0142a_1 20210314_100249_Thick 0.99978155
0142a_1 20210314_100249_Thick 0.6189441
0142a_1 20210314_100249_Thick 0.95987403
0142a_1 20210314_100249_Thick 0.89981526
0142a_1 20210314_100249_Thick 0.9686637
0142a_1 20210314_100249_Thick 0.56436837
0142a_1 20210314_100249_Thick 0.9835971
0142a_1 20210314_100249_Thick 0.8663689
0142a_1 20210314_100249_Thick 0.9656167
0142a_1 20210314_100249_Thick 0.9007435
0142a_1 20210314_100249_Thick 0.9093004
0142a_1 20210314_100249_Thick 0.54444647
0142a_1 20210314_100249_Thick 0.55433124
0142a_1 20210314_100249_Thick 0.87274516
0142a_1 20210314_100502_Thick 0.77297974
0142a_1 20210314_100502_Thick 0.95328957
0142a_1 20210314_100502_Thick 0.9990746
0142a_1 20210314_100502_Thick 0.6622372
0142a_1 20210314_100502_Thick 0.7599816
0142a_1 20210314_100502_Thick 0.99027914
0142a_1 20210314_100502_Thick 0.83212197
0142a_1 20210314_100502_Thick 0.99901223
0142a_1 20210314_100502_Thick 0.9963815
0142a_1 20210314_100502_Thick 0.9954282
0142a_1 20210314_100502_Thick 0.57215637
0142a_1 20210314_100502_Thick 0.7076188
0142a_1 20210314_100502_Thick 0.9842567
0142a_1 20210314_100502_Thick 0.99716955
0142a_1 20210314_100502_Thick 0.522622
0142a_1 20210314_100502_Thick 0.96603316
0142a_1 20210314_100502_Thick 0.96055156
0142a_1 20210314_100502_Thick 0.97182685
0142a_1 20210314_100502_Thick 0.991524
0142a_1 20210314_100502_Thick 0.97939646
0142a_1 20210314_100502_Thick 0.8724211
0142a_1 20210314_100502_Thick 0.78230536
0142a_1 20210314_100502_Thick 0.9282657
0142a_1 20210314_100502_Thick 0.9528479
0142a_1 20210314_100502_Thick 0.9987375
0142a_1 20210314_100502_Thick 0.6012253
0142a_1 20210314_100502_Thick 0.90834326
0142a_1 20210314_100502_Thick 0.9613766
0142a_1 20210314_100502_Thick 0.9609875
0142a_1 20210314_100502_Thick 0.7714106
0142a_1 20210314_100502_Thick 0.9228695
0142a_1 20210314_100502_Thick 0.9294499
0142a_1 20210314_100502_Thick 0.91122067
0142a_1 20210314_100502_Thick 0.91899234
0142a_1 20210314_100122_Thick 0.9445982
0142a_1 20210314_100122_Thick 0.8635868
0142a_1 20210314_100122_Thick 0.8650081
0142a_1 20210314_100122_Thick 0.97964627
0142a_1 20210314_100122_Thick 0.9898726
0142a_1 20210314_100122_Thick 0.95960087
0142a_1 20210314_100122_Thick 0.99980336
0142a_1 20210314_100122_Thick 0.83815104
0142a_1 20210314_100122_Thick 0.8917508
0142a_1 20210314_100122_Thick 0.7199455
0142a_1 20210314_100122_Thick 0.9981248
0142a_1 20210314_100122_Thick 0.73607135
0142a_1 20210314_100122_Thick 0.63650656
0142a_1 20210314_100122_Thick 0.999985
0142a_1 20210314_100122_Thick 0.9000017
0142a_1 20210314_100122_Thick 0.9756801
0142a_1 20210314_100122_Thick 0.6431603
0142a_1 20210314_100122_Thick 0.5866244
0142a_1 20210314_100315_Thick 0.86535233
0142a_1 20210314_100315_Thick 0.5819576
0142a_1 20210314_100315_Thick 0.99927837
0142a_1 20210314_100315_Thick 0.98138064
0142a_1 20210314_100315_Thick 0.9411264
0142a_1 20210314_100315_Thick 0.9996916
0142a_1 20210314_100315_Thick 0.5894956
0142a_1 20210314_100315_Thick 0.9292367
0142a_1 20210314_100315_Thick 0.99233
0142a_1 20210314_100315_Thick 0.95162064
0142a_1 20210314_100315_Thick 0.9367236
0142a_1 20210314_100315_Thick 0.91669667
0142a_1 20210314_100315_Thick 0.999613
0142a_1 20210314_100315_Thick 0.7976688
0142a_1 20210314_100315_Thick 0.99825054
0142a_1 20210314_100315_Thick 0.82541627
0142a_1 20210314_100315_Thick 0.9611602
0142a_1 20210314_100315_Thick 0.5168259
0142a_1 20210314_100315_Thick 0.9786814
0142a_1 20210314_100315_Thick 0.741775
0142a_1 20210314_100315_Thick 0.60334635
0142a_1 20210314_100315_Thick 0.51886946
0142a_1 20210314_100315_Thick 0.98975253
0142a_1 20210314_100315_Thick 0.61166567
0142a_1 20210314_100315_Thick 0.9999801
0142a_1 20210314_100315_Thick 0.99915123
0142a_1 20210314_100315_Thick 0.62812144
0142a_1 20210314_100656_Thick 0.7370763
0142a_1 20210314_100656_Thick 0.9115733
0142a_1 20210314_100656_Thick 0.99521
0142a_1 20210314_100656_Thick 0.9679814
0142a_1 20210314_100656_Thick 0.99402785
0142a_1 20210314_100656_Thick 0.70217603
0142a_1 20210314_100656_Thick 0.9967891
[truncated: 109,454 more chars]
