# Supplementary material for: Patient-level performance evaluation of a smartphone-based malaria diagnostic application
Source: Malar J. 2023 Jan 27;22:33. doi: 10.1186/s12936-023-04446-0 (PMC9883923; doi:10.1186/s12936-023-04446-0)
Supplement: Supplementary file 5 — Additional file 5: Object_score_histograms.zip: Object score histograms for each patient. [file 12936_2023_4446_MOESM5_ESM.zip]

Archive with 4 entries (4 files):
- Figure_negative_1_28.png
- Figure_negative_28_45.png
- Figure_positive_1_28.png
- Figure_positive_29_40.png
